# Supplementary material for: 2-(4-{4-[4-(Oxiran-2-ylmeth­oxy)phen­oxy]phen­yl}phen­oxy­meth­yl)oxirane
Source: Acta Crystallogr Sect E Struct Rep Online. 2012 Feb 17;68(Pt 3):o719. doi: 10.1107/S1600536812005740 (PMC3295490; doi:10.1107/S1600536812005740)
Supplement: Supplementary file 1 [file e-68-0o719-sup1.cif]

##############################################################################
#                                                                            #
# This CIF contains the data in a paper accepted for publication in          #
# Acta Crystallographica Section E. It conforms to the requirements of       #
# Notes for Authors for Acta Crystallographica Section E, and has been       #
# peer reviewed under the auspices of the IUCr Commission on Journals.       #
#                                                                            #
# Full details of the Crystallographic Information File format               #
# are given in the paper "The Crystallographic Information File (CIF):       #
# a New Standard Archive File for Crystallography" by S. R. Hall, F. H.      #
# Allen and I. D. Brown [Acta Cryst. (1991), A47, 655-685].                  #
#                                                                            #
# The current version of the core CIF dictionary is obtainable from          #
# ftp://ftp.iucr.org/pub/cif_core.dic.                                       #
#                                                                            #
# Software is freely available for graphical display of the structure(s)     #
# in this CIF. For information consult the CIF software page                 #
# http://www.iucr.org/resources/cif/software.                                #
#                                                                            #
# This file may be used for bona fide research purposes within the           #
# scientific community so long as proper attribution is given to the journal # 
# article from which it was obtained.                                        #
#                                                                            #
##############################################################################
data_I
_audit_creation_method     SHELXL-97
_chemical_name_systematic
;
2-(4-{4-[4-(Oxiran-2-ylmethoxy)phenoxy]phenyl}phenoxymethyl)oxirane
;
_chemical_name_common
;
4-(<i>p</i>-glycidyloxyphenoxy)-4'-glycidyloxybiphenyl
;
_chemical_formula_moiety     'C24 H22 O5'
_chemical_formula_sum     'C24 H22 O5'
_chemical_formula_iupac     'C24 H22 O5'
_chemical_formula_weight     390.42
_chemical_melting_point     438
_symmetry_cell_setting     monoclinic
_symmetry_space_group_name_H-M     'P c'
_symmetry_space_group_name_Hall     'P -2yc'
loop_
    _symmetry_equiv_pos_as_xyz
    'x, y, z'
    'x, -y, z+1/2'
_cell_length_a     21.261(4)
_cell_length_b     7.3103(15)
_cell_length_c     6.1322(12)
_cell_angle_alpha     90.00
_cell_angle_beta     93.59(3)
_cell_angle_gamma     90.00
_cell_volume     951.2(3)
_cell_formula_units_Z     2
_cell_measurement_reflns_used     2903
_cell_measurement_theta_min     1.9195
_cell_measurement_theta_max     27.4422
_cell_measurement_temperature     173(2)
_cell_special_details     ?
_exptl_crystal_description     rod
_exptl_crystal_colour     colourless
_exptl_crystal_size_max     0.35
_exptl_crystal_size_mid     0.15
_exptl_crystal_size_min     0.08
_exptl_crystal_density_diffrn     1.363
_exptl_crystal_density_meas     ?
_exptl_crystal_density_method     'not measured'
_exptl_crystal_F_000     412
_exptl_absorpt_coefficient_mu     0.095
_exptl_absorpt_correction_type     multi-scan
_exptl_absorpt_process_details     '(CrystalClear; Rigaku, 2008)'
_exptl_absorpt_correction_T_min     0.983
_exptl_absorpt_correction_T_max     0.992
_exptl_special_details     ?
_diffrn_ambient_temperature     173(2)
_diffrn_radiation_type     MoK\a
_diffrn_radiation_wavelength     0.71073
_diffrn_radiation_source     'fine-focus sealed tube'
_diffrn_radiation_monochromator     graphite
_diffrn_measurement_device_type     'Rigaku Saturn724+ CCD'
_diffrn_measurement_method     '\w scans at fixed \c = 45\%'
_diffrn_detector_area_resol_mean     28.5714
_diffrn_reflns_number     6607
_diffrn_reflns_av_R_equivalents     0.0645
_diffrn_reflns_av_sigmaI/netI     0.0583
_diffrn_reflns_theta_min     2.79
_diffrn_reflns_theta_max     26.50
_diffrn_reflns_theta_full     26.50
_diffrn_measured_fraction_theta_max     0.998
_diffrn_measured_fraction_theta_full     0.998
_diffrn_reflns_limit_h_min     -26
_diffrn_reflns_limit_h_max     26
_diffrn_reflns_limit_k_min     -9
_diffrn_reflns_limit_k_max     8
_diffrn_reflns_limit_l_min     -6
_diffrn_reflns_limit_l_max     7
_diffrn_standards_number     0
_diffrn_standards_interval_count     .
_diffrn_standards_interval_time     .
_diffrn_standards_decay_%     ?
_refine_special_details
;
Refinement of <i>F</i>^2^ against ALL reflections. The weighted <i>R</i>-factor
<i>wR</i> and goodness of fit <i>S</i> are based on <i>F</i>^2^, conventional
<i>R</i>-factors <i>R</i> are based on <i>F</i>, with <i>F</i> set to zero for
negative <i>F</i>^2^. The threshold expression of <i>F</i>^2^ >
\s(<i>F</i>^2^) is used only for calculating <i>R</i>-factors(gt) <i>etc</i>.
and is not relevant to the choice of reflections for refinement.
<i>R</i>-factors based on <i>F</i>^2^ are statistically about twice as large
as those based on <i>F</i>, and <i>R</i>- factors based on ALL data will be
even larger.
;
_reflns_number_total     1965
_reflns_number_gt     1728
_reflns_threshold_expression     I>2\s(I)
_refine_ls_structure_factor_coef     Fsqd
_refine_ls_matrix_type     full
_refine_ls_R_factor_all     0.0956
_refine_ls_R_factor_gt     0.0849
_refine_ls_wR_factor_gt     0.1658
_refine_ls_wR_factor_ref     0.1718
_refine_ls_goodness_of_fit_ref     1.184
_refine_ls_restrained_S_all     1.135
_refine_ls_number_reflns     1965
_refine_ls_number_parameters     318
_refine_ls_number_restraints     264
_refine_ls_hydrogen_treatment     constr
_refine_ls_weighting_scheme     calc
_refine_ls_weighting_details
         'calc w=1/[\s^2^(Fo^2^)+(0.0442P)^2^+0.9690P] where P=(Fo^2^+2Fc^2^)/3'
_atom_sites_solution_hydrogens     geom
_atom_sites_solution_primary     direct
_atom_sites_solution_secondary     difmap
_refine_ls_shift/su_max     0.001
_refine_ls_shift/su_mean     0.000
_refine_diff_density_max     0.227
_refine_diff_density_min     -0.189
_refine_ls_extinction_method     none
_refine_ls_extinction_coef     ?
_refine_ls_abs_structure_details     ?
loop_
    _atom_type_symbol
    _atom_type_description
    _atom_type_scat_dispersion_real
    _atom_type_scat_dispersion_imag
    _atom_type_scat_source
    'C' 'C' 0.0033 0.0016
                         'International Tables Vol C Tables 4.2.6.8 and 6.1.1.4'
    'H' 'H' 0.0000 0.0000
                         'International Tables Vol C Tables 4.2.6.8 and 6.1.1.4'
    'O' 'O' 0.0106 0.0060
                         'International Tables Vol C Tables 4.2.6.8 and 6.1.1.4'
_computing_data_collection     'CrystalClear (Rigaku, 2008)'
_computing_cell_refinement     'CrystalClear (Rigaku, 2008)'
_computing_data_reduction     'CrystalClear (Rigaku, 2008)'
_computing_structure_solution     'SHELXS97 (Sheldrick, 2008)'
_computing_structure_refinement     'SHELXL97 (Sheldrick, 2008)'
_computing_molecular_graphics
;
Mercury (Macrae <i>et al.</i>, 2006)
;
_computing_publication_material     'SHELXL97 (Sheldrick, 2008)'
loop_
    _atom_site_type_symbol
    _atom_site_label
    _atom_site_fract_x
    _atom_site_fract_y
    _atom_site_fract_z
    _atom_site_U_iso_or_equiv
    _atom_site_adp_type
    _atom_site_calc_flag
    _atom_site_refinement_flags
    _atom_site_occupancy
    _atom_site_symmetry_multiplicity
    _atom_site_disorder_assembly
    _atom_site_disorder_group
    O O2 0.9679(2) 0.7379(6) 0.1402(7) 0.0392(11) Uani d . 1 1 A .
    O O3 0.54379(19) 0.7479(6) -0.6168(6) 0.0332(10) Uani d . 1 1 . .
    O O4 0.3068(2) 0.7607(6) -0.2978(7) 0.0410(11) Uani d . 1 1 C .
    O O1 1.0723(6) 0.8198(13) 0.6156(15) 0.061(2) Uani d PDU 0.638(10) 1 A 1
    C C1 1.0717(6) 0.6394(13) 0.5111(18) 0.060(2) Uani d PDU 0.638(10) 1 A 1
    H H1B 1.1127 0.5836 0.4810 0.072 Uiso calc PR 0.638(10) 1 A 1
    H H1A 1.0386 0.5516 0.5492 0.072 Uiso calc PR 0.638(10) 1 A 1
    C C2 1.0523(4) 0.7999(16) 0.3903(17) 0.055(2) Uani d PDU 0.638(10) 1 A 1
    H H2 1.0802 0.8476 0.2777 0.066 Uiso calc PR 0.638(10) 1 A 1
    O O1' 1.0674(10) 0.770(3) 0.653(2) 0.060(3) Uani d PDU 0.362(10) 1 A 2
    C C1' 1.0982(9) 0.767(3) 0.449(3) 0.059(3) Uani d PDU 0.362(10) 1 A 2
    H H1'B 1.1318 0.6756 0.4321 0.070 Uiso calc PR 0.362(10) 1 A 2
    H H1'A 1.1042 0.8853 0.3743 0.070 Uiso calc PR 0.362(10) 1 A 2
    C C2' 1.0322(7) 0.700(2) 0.466(3) 0.058(3) Uani d PDU 0.362(10) 1 A 2
    H H2' 1.0254 0.5642 0.4592 0.070 Uiso calc PR 0.362(10) 1 A 2
    C C3 0.9816(3) 0.8206(11) 0.3504(11) 0.0502(19) Uani d D 1 1 . .
    H H3A 0.9591 0.7566 0.4646 0.060 Uiso calc R 1 1 A 1
    H H3B 0.9692 0.9512 0.3485 0.060 Uiso calc R 1 1 A 1
    C C4 0.9072(2) 0.7504(8) 0.0492(9) 0.0279(13) Uani d . 1 1 . .
    C C5 0.8585(3) 0.8380(8) 0.1427(9) 0.0354(15) Uani d . 1 1 A .
    H H5 0.8656 0.8995 0.2784 0.042 Uiso calc R 1 1 . .
    C C6 0.7988(3) 0.8361(8) 0.0377(9) 0.0346(14) Uani d . 1 1 . .
    H H6 0.7654 0.8960 0.1051 0.041 Uiso calc R 1 1 A .
    C C7 0.7856(3) 0.7487(8) -0.1651(9) 0.0267(12) Uani d . 1 1 A .
    C C8 0.8369(3) 0.6606(8) -0.2527(9) 0.0317(14) Uani d . 1 1 . .
    H H8 0.8308 0.5998 -0.3893 0.038 Uiso calc R 1 1 A .
    C C9 0.8956(3) 0.6597(8) -0.1472(9) 0.0300(13) Uani d . 1 1 A .
    H H9 0.9289 0.5957 -0.2098 0.036 Uiso calc R 1 1 . .
    C C10 0.7221(3) 0.7498(7) -0.2772(9) 0.0263(12) Uani d . 1 1 . .
    C C11 0.6702(3) 0.8303(8) -0.1862(9) 0.0336(14) Uani d . 1 1 A .
    H H11 0.6764 0.8877 -0.0475 0.040 Uiso calc R 1 1 . .
    C C12 0.6101(3) 0.8307(8) -0.2881(10) 0.0343(14) Uani d . 1 1 . .
    H H12 0.5760 0.8871 -0.2209 0.041 Uiso calc R 1 1 A .
    C C13 0.6008(3) 0.7464(8) -0.4914(9) 0.0313(14) Uani d . 1 1 A .
    C C14 0.6509(3) 0.6685(8) -0.5893(9) 0.0299(13) Uani d . 1 1 . .
    H H14 0.6449 0.6136 -0.7295 0.036 Uiso calc R 1 1 A .
    C C15 0.7100(3) 0.6714(8) -0.4809(9) 0.0315(13) Uani d . 1 1 A .
    H H15 0.7441 0.6166 -0.5500 0.038 Uiso calc R 1 1 . .
    C C16 0.4871(3) 0.7515(8) -0.5173(9) 0.0294(13) Uani d . 1 1 . .
    C C17 0.4759(3) 0.6561(8) -0.3279(9) 0.0292(12) Uani d . 1 1 . .
    H H17 0.5092 0.5914 -0.2517 0.035 Uiso calc R 1 1 . .
    C C18 0.4161(3) 0.6554(8) -0.2499(10) 0.0370(14) Uani d . 1 1 . .
    H H18 0.4082 0.5906 -0.1202 0.044 Uiso calc R 1 1 . .
    C C19 0.3672(3) 0.7514(8) -0.3645(9) 0.0311(14) Uani d . 1 1 . .
    C C20 0.3787(3) 0.8422(8) -0.5512(9) 0.0349(14) Uani d . 1 1 . .
    H H20 0.3453 0.9050 -0.6294 0.042 Uiso calc R 1 1 . .
    C C21 0.4385(3) 0.8444(8) -0.6291(9) 0.0299(13) Uani d . 1 1 . .
    H H21 0.4460 0.9096 -0.7589 0.036 Uiso calc R 1 1 . .
    C C22 0.2927(3) 0.6724(9) -0.1012(10) 0.0426(16) Uani d D 1 1 . .
    H H22B 0.3163 0.7297 0.0254 0.051 Uiso calc R 1 1 B 1
    H H22A 0.3041 0.5412 -0.1060 0.051 Uiso calc R 1 1 B 1
    O O5 0.2061(4) 0.6830(10) 0.1419(11) 0.061(2) Uani d PDU 0.797(9) 1 C 1
    C C23 0.2222(4) 0.6948(12) -0.0834(13) 0.056(2) Uani d PDU 0.797(9) 1 C 1
    H H23 0.1924 0.6448 -0.2014 0.067 Uiso calc PR 0.797(9) 1 C 1
    C C24 0.2043(5) 0.8605(11) 0.0384(15) 0.063(2) Uani d PDU 0.797(9) 1 C 1
    H H24B 0.2380 0.9489 0.0829 0.075 Uiso calc PR 0.797(9) 1 C 1
    H H24A 0.1626 0.9157 0.0004 0.075 Uiso calc PR 0.797(9) 1 C 1
    O O5' 0.1776(12) 0.714(4) -0.023(4) 0.063(3) Uani d PDU 0.203(9) 1 C 2
    C C23' 0.2400(10) 0.788(4) -0.012(6) 0.059(3) Uani d PDU 0.203(9) 1 C 2
    H H23A 0.2427 0.9221 -0.0413 0.071 Uiso calc PR 0.203(9) 1 C 2
    C C24' 0.207(2) 0.737(8) 0.193(4) 0.061(3) Uani d PDU 0.203(9) 1 C 2
    H H24C 0.2210 0.6258 0.2739 0.073 Uiso calc PR 0.203(9) 1 C 2
    H H24D 0.1915 0.8373 0.2843 0.073 Uiso calc PR 0.203(9) 1 C 2
loop_
    _atom_site_aniso_label
    _atom_site_aniso_U_11
    _atom_site_aniso_U_22
    _atom_site_aniso_U_33
    _atom_site_aniso_U_12
    _atom_site_aniso_U_13
    _atom_site_aniso_U_23
    O2 0.028(2) 0.047(3) 0.042(3) 0.011(2) -0.0011(18) -0.008(2)
    O3 0.030(2) 0.042(3) 0.028(2) -0.0026(18) 0.0013(17) -0.0061(18)
    O4 0.040(3) 0.042(3) 0.041(2) 0.006(2) 0.001(2) 0.011(2)
    O1 0.060(4) 0.069(5) 0.053(4) 0.006(4) -0.008(3) -0.003(4)
    C1 0.057(4) 0.064(5) 0.058(4) 0.004(4) -0.005(4) -0.005(4)
    C2 0.053(4) 0.063(5) 0.048(4) 0.002(4) -0.001(4) -0.003(4)
    O1' 0.058(4) 0.069(5) 0.052(5) 0.005(4) -0.003(4) -0.003(4)
    C1' 0.056(5) 0.067(5) 0.052(5) 0.003(4) -0.001(4) 0.000(4)
    C2' 0.056(5) 0.064(5) 0.053(5) 0.003(4) -0.007(4) -0.002(4)
    C3 0.039(4) 0.062(5) 0.047(4) 0.015(3) -0.012(3) -0.011(4)
    C4 0.022(3) 0.029(3) 0.032(3) 0.007(2) 0.002(2) 0.005(2)
    C5 0.045(4) 0.029(3) 0.032(3) -0.003(3) 0.000(3) 0.003(2)
    C6 0.045(4) 0.027(3) 0.032(3) 0.009(3) 0.001(3) 0.001(3)
    C7 0.031(3) 0.024(3) 0.025(3) -0.004(2) 0.005(2) 0.011(2)
    C8 0.033(3) 0.032(3) 0.031(3) 0.004(3) 0.007(3) -0.006(2)
    C9 0.024(3) 0.033(3) 0.035(3) 0.009(2) 0.013(2) -0.003(3)
    C10 0.031(3) 0.022(3) 0.026(3) 0.003(2) 0.008(2) -0.002(2)
    C11 0.044(4) 0.026(3) 0.030(3) -0.002(3) 0.000(3) -0.006(2)
    C12 0.037(4) 0.028(3) 0.038(3) -0.005(3) -0.001(3) -0.005(3)
    C13 0.036(3) 0.026(3) 0.032(3) -0.018(3) 0.004(3) 0.002(2)
    C14 0.033(3) 0.035(3) 0.022(3) 0.005(3) 0.002(2) -0.006(2)
    C15 0.025(3) 0.039(3) 0.032(3) -0.003(3) 0.016(2) -0.004(3)
    C16 0.036(3) 0.020(3) 0.033(3) 0.001(2) 0.003(2) -0.011(2)
    C17 0.028(3) 0.028(3) 0.031(3) 0.000(2) -0.002(2) 0.002(2)
    C18 0.045(4) 0.030(3) 0.036(3) -0.003(3) 0.001(3) -0.004(3)
    C19 0.019(3) 0.034(3) 0.040(3) 0.007(2) -0.005(2) -0.009(3)
    C20 0.041(4) 0.033(3) 0.030(3) 0.009(3) -0.008(3) 0.007(3)
    C21 0.033(3) 0.030(3) 0.027(3) 0.000(3) 0.004(2) 0.007(2)
    C22 0.034(3) 0.050(4) 0.044(4) 0.004(3) 0.007(3) 0.017(3)
    O5 0.057(3) 0.071(4) 0.058(3) 0.011(3) 0.024(3) 0.009(3)
    C23 0.055(4) 0.063(4) 0.053(4) 0.006(4) 0.020(3) 0.001(4)
    C24 0.060(4) 0.066(4) 0.064(4) 0.006(4) 0.016(3) 0.002(4)
    O5' 0.061(5) 0.070(5) 0.061(5) 0.005(5) 0.017(4) 0.002(5)
    C23' 0.058(5) 0.064(5) 0.057(5) 0.005(5) 0.015(5) 0.004(5)
    C24' 0.060(5) 0.067(6) 0.058(5) 0.007(5) 0.017(5) 0.002(5)
_geom_special_details
;
All e.s.d.'s (except the e.s.d. in the dihedral angle between two l.s. planes)
are estimated using the full covariance matrix. The cell e.s.d.'s are taken
into account individually in the estimation of e.s.d.'s in distances, angles
and torsion angles; correlations between e.s.d.'s in cell parameters are only
used when they are defined by crystal symmetry. An approximate (isotropic)
treatment of cell e.s.d.'s is used for estimating e.s.d.'s involving l.s.
planes.
;
loop_
    _geom_bond_atom_site_label_1
    _geom_bond_atom_site_label_2
    _geom_bond_site_symmetry_2
    _geom_bond_distance
    _geom_bond_publ_flag
    O2 C4 . 1.378(7) ?
    O2 C3 . 1.437(7) ?
    O3 C16 . 1.385(7) ?
    O3 C13 . 1.395(7) ?
    O4 C19 . 1.374(7) ?
    O4 C22 . 1.416(7) ?
    O1 C2 . 1.427(8) ?
    O1 C1 . 1.466(9) ?
    C1 C2 . 1.434(13) ?
    C1 H1B . 0.9900 ?
    C1 H1A . 0.9900 ?
    C2 C3 . 1.517(8) ?
    C2 H2 . 1.0000 ?
    O1' C2' . 1.423(10) ?
    O1' C1' . 1.444(10) ?
    C1' C2' . 1.498(18) ?
    C1' H1'B . 0.9900 ?
    C1' H1'A . 0.9900 ?
    C2' C3 . 1.532(10) ?
    C2' H2' . 1.0000 ?
    C3 H3A . 0.9900 ?
    C3 H3B . 0.9900 ?
    C4 C5 . 1.373(8) ?
    C4 C9 . 1.383(8) ?
    C5 C6 . 1.387(8) ?
    C5 H5 . 0.9500 ?
    C6 C7 . 1.410(8) ?
    C6 H6 . 0.9500 ?
    C7 C8 . 1.404(8) ?
    C7 C10 . 1.476(7) ?
    C8 C9 . 1.369(8) ?
    C8 H8 . 0.9500 ?
    C9 H9 . 0.9500 ?
    C10 C15 . 1.383(8) ?
    C10 C11 . 1.398(8) ?
    C11 C12 . 1.386(8) ?
    C11 H11 . 0.9500 ?
    C12 C13 . 1.393(8) ?
    C12 H12 . 0.9500 ?
    C13 C14 . 1.377(8) ?
    C14 C15 . 1.385(8) ?
    C14 H14 . 0.9500 ?
    C15 H15 . 0.9500 ?
    C16 C21 . 1.382(8) ?
    C16 C17 . 1.388(8) ?
    C17 C18 . 1.387(8) ?
    C17 H17 . 0.9500 ?
    C18 C19 . 1.405(8) ?
    C18 H18 . 0.9500 ?
    C19 C20 . 1.359(9) ?
    C20 C21 . 1.386(8) ?
    C20 H20 . 0.9500 ?
    C21 H21 . 0.9500 ?
    C22 C23 . 1.519(8) ?
    C22 C23' . 1.532(10) ?
    C22 H22B . 0.9900 ?
    C22 H22A . 0.9900 ?
    O5 C24 . 1.444(8) ?
    O5 C23 . 1.447(8) ?
    C23 C24 . 1.485(8) ?
    C23 H23 . 1.0000 ?
    C24 H24B . 0.9900 ?
    C24 H24A . 0.9900 ?
    O5' C23' . 1.430(10) ?
    O5' C24' . 1.435(10) ?
    C23' C24' . 1.526(10) ?
    C23' H23A . 1.0000 ?
    C24' H24C . 0.9900 ?
    C24' H24D . 0.9900 ?
loop_
    _geom_angle_atom_site_label_1
    _geom_angle_atom_site_label_2
    _geom_angle_atom_site_label_3
    _geom_angle_site_symmetry_1
    _geom_angle_site_symmetry_3
    _geom_angle
    _geom_angle_publ_flag
    C4 O2 C3 . . 117.8(4) ?
    C16 O3 C13 . . 120.6(4) ?
    C19 O4 C22 . . 118.8(5) ?
    C2 O1 C1 . . 59.4(6) ?
    C2 C1 O1 . . 59.0(5) ?
    C2 C1 H1B . . 117.9 ?
    O1 C1 H1B . . 117.9 ?
    C2 C1 H1A . . 117.9 ?
    O1 C1 H1A . . 117.9 ?
    H1B C1 H1A . . 115.0 ?
    O1 C2 C1 . . 61.6(5) ?
    O1 C2 C3 . . 112.2(9) ?
    C1 C2 C3 . . 114.5(10) ?
    O1 C2 H2 . . 118.6 ?
    C1 C2 H2 . . 118.6 ?
    C3 C2 H2 . . 118.6 ?
    C2' O1' C1' . . 63.0(9) ?
    O1' C1' C2' . . 57.8(6) ?
    O1' C1' H1'B . . 118.0 ?
    C2' C1' H1'B . . 118.0 ?
    O1' C1' H1'A . . 118.0 ?
    C2' C1' H1'A . . 118.0 ?
    H1'B C1' H1'A . . 115.2 ?
    O1' C2' C1' . . 59.2(6) ?
    O1' C2' C3 . . 118.9(16) ?
    C1' C2' C3 . . 114.3(16) ?
    O1' C2' H2' . . 117.2 ?
    C1' C2' H2' . . 117.2 ?
    C3 C2' H2' . . 117.2 ?
    O2 C3 C2 . . 104.2(6) ?
    O2 C3 C2' . . 105.6(8) ?
    O2 C3 H3A . . 110.9 ?
    C2 C3 H3A . . 110.9 ?
    C2' C3 H3A . . 75.9 ?
    O2 C3 H3B . . 110.9 ?
    C2 C3 H3B . . 110.9 ?
    C2' C3 H3B . . 137.7 ?
    H3A C3 H3B . . 108.9 ?
    C5 C4 O2 . . 125.1(5) ?
    C5 C4 C9 . . 119.3(5) ?
    O2 C4 C9 . . 115.6(5) ?
    C4 C5 C6 . . 119.6(5) ?
    C4 C5 H5 . . 120.2 ?
    C6 C5 H5 . . 120.2 ?
    C5 C6 C7 . . 122.7(6) ?
    C5 C6 H6 . . 118.7 ?
    C7 C6 H6 . . 118.7 ?
    C8 C7 C6 . . 115.4(6) ?
    C8 C7 C10 . . 122.3(5) ?
    C6 C7 C10 . . 122.3(5) ?
    C9 C8 C7 . . 121.9(5) ?
    C9 C8 H8 . . 119.0 ?
    C7 C8 H8 . . 119.0 ?
    C8 C9 C4 . . 121.1(5) ?
    C8 C9 H9 . . 119.4 ?
    C4 C9 H9 . . 119.4 ?
    C15 C10 C11 . . 115.3(5) ?
    C15 C10 C7 . . 122.1(5) ?
    C11 C10 C7 . . 122.6(5) ?
    C12 C11 C10 . . 123.3(5) ?
    C12 C11 H11 . . 118.3 ?
    C10 C11 H11 . . 118.3 ?
    C11 C12 C13 . . 118.5(6) ?
    C11 C12 H12 . . 120.8 ?
    C13 C12 H12 . . 120.8 ?
    C14 C13 C12 . . 120.2(6) ?
    C14 C13 O3 . . 115.6(5) ?
    C12 C13 O3 . . 124.0(6) ?
    C13 C14 C15 . . 119.1(5) ?
    C13 C14 H14 . . 120.4 ?
    C15 C14 H14 . . 120.4 ?
    C10 C15 C14 . . 123.5(5) ?
    C10 C15 H15 . . 118.3 ?
    C14 C15 H15 . . 118.3 ?
    C21 C16 O3 . . 115.8(5) ?
    C21 C16 C17 . . 120.0(5) ?
    O3 C16 C17 . . 123.9(5) ?
    C18 C17 C16 . . 119.9(5) ?
    C18 C17 H17 . . 120.0 ?
    C16 C17 H17 . . 120.0 ?
    C17 C18 C19 . . 119.4(6) ?
    C17 C18 H18 . . 120.3 ?
    C19 C18 H18 . . 120.3 ?
    C20 C19 O4 . . 116.6(5) ?
    C20 C19 C18 . . 119.9(6) ?
    O4 C19 C18 . . 123.5(5) ?
    C19 C20 C21 . . 120.9(5) ?
    C19 C20 H20 . . 119.6 ?
    C21 C20 H20 . . 119.6 ?
    C16 C21 C20 . . 119.8(5) ?
    C16 C21 H21 . . 120.1 ?
    C20 C21 H21 . . 120.1 ?
    O4 C22 C23 . . 105.8(5) ?
    O4 C22 C23' . . 104.5(14) ?
    O4 C22 H22B . . 110.6 ?
    C23 C22 H22B . . 110.6 ?
    C23' C22 H22B . . 80.3 ?
    O4 C22 H22A . . 110.6 ?
    C23 C22 H22A . . 110.6 ?
    C23' C22 H22A . . 136.9 ?
    H22B C22 H22A . . 108.7 ?
    C24 O5 C23 . . 61.8(4) ?
    O5 C23 C24 . . 59.0(4) ?
    O5 C23 C22 . . 110.8(7) ?
    C24 C23 C22 . . 114.1(8) ?
    O5 C23 H23 . . 119.5 ?
    C24 C23 H23 . . 119.5 ?
    C22 C23 H23 . . 119.5 ?
    O5 C24 C23 . . 59.2(4) ?
    O5 C24 H24B . . 117.9 ?
    C23 C24 H24B . . 117.9 ?
    O5 C24 H24A . . 117.9 ?
    C23 C24 H24A . . 117.9 ?
    H24B C24 H24A . . 115.0 ?
    C23' O5' C24' . . 64.3(6) ?
    O5' C23' C24' . . 58.0(6) ?
    O5' C23' C22 . . 118(2) ?
    C24' C23' C22 . . 123(3) ?
    O5' C23' H23A . . 115.1 ?
    C24' C23' H23A . . 115.1 ?
    C22 C23' H23A . . 115.1 ?
    O5' C24' C23' . . 57.7(5) ?
    O5' C24' H24C . . 118.0 ?
    C23' C24' H24C . . 118.0 ?
    O5' C24' H24D . . 118.0 ?
    C23' C24' H24D . . 118.0 ?
    H24C C24' H24D . . 115.2 ?
loop_
    _geom_torsion_atom_site_label_1
    _geom_torsion_atom_site_label_2
    _geom_torsion_atom_site_label_3
    _geom_torsion_atom_site_label_4
    _geom_torsion_site_symmetry_1
    _geom_torsion_site_symmetry_2
    _geom_torsion_site_symmetry_3
    _geom_torsion_site_symmetry_4
    _geom_torsion
    _geom_torsion_publ_flag
    C1 O1 C2 C3 . . . . 106.7(11) ?
    O1 C1 C2 C3 . . . . -103.1(10) ?
    C1' O1' C2' C3 . . . . -103(2) ?
    O1' C1' C2' C3 . . . . 110.3(19) ?
    C4 O2 C3 C2 . . . . -174.2(6) ?
    C4 O2 C3 C2' . . . . 146.9(9) ?
    O1 C2 C3 O2 . . . . -161.3(8) ?
    C1 C2 C3 O2 . . . . -93.5(9) ?
    O1 C2 C3 C2' . . . . -64.0(15) ?
    C1 C2 C3 C2' . . . . 3.8(13) ?
    O1' C2' C3 O2 . . . . 163.7(14) ?
    C1' C2' C3 O2 . . . . 96.8(14) ?
    O1' C2' C3 C2 . . . . 70.6(16) ?
    C1' C2' C3 C2 . . . . 3.7(11) ?
    C3 O2 C4 C5 . . . . 0.8(9) ?
    C3 O2 C4 C9 . . . . -176.4(6) ?
    O2 C4 C5 C6 . . . . -177.9(5) ?
    C9 C4 C5 C6 . . . . -0.8(9) ?
    C4 C5 C6 C7 . . . . -0.7(9) ?
    C5 C6 C7 C8 . . . . 1.0(8) ?
    C5 C6 C7 C10 . . . . -179.1(5) ?
    C6 C7 C8 C9 . . . . 0.2(8) ?
    C10 C7 C8 C9 . . . . -179.7(5) ?
    C7 C8 C9 C4 . . . . -1.7(9) ?
    C5 C4 C9 C8 . . . . 2.0(9) ?
    O2 C4 C9 C8 . . . . 179.4(5) ?
    C8 C7 C10 C15 . . . . -3.2(8) ?
    C6 C7 C10 C15 . . . . 176.9(6) ?
    C8 C7 C10 C11 . . . . 177.1(6) ?
    C6 C7 C10 C11 . . . . -2.8(8) ?
    C15 C10 C11 C12 . . . . 1.0(8) ?
    C7 C10 C11 C12 . . . . -179.2(5) ?
    C10 C11 C12 C13 . . . . 0.1(9) ?
    C11 C12 C13 C14 . . . . -1.4(9) ?
    C11 C12 C13 O3 . . . . -175.6(5) ?
    C16 O3 C13 C14 . . . . 154.0(5) ?
    C16 O3 C13 C12 . . . . -31.6(8) ?
    C12 C13 C14 C15 . . . . 1.5(9) ?
    O3 C13 C14 C15 . . . . 176.2(5) ?
    C11 C10 C15 C14 . . . . -0.9(8) ?
    C7 C10 C15 C14 . . . . 179.3(5) ?
    C13 C14 C15 C10 . . . . -0.3(9) ?
    C13 O3 C16 C21 . . . . 147.4(5) ?
    C13 O3 C16 C17 . . . . -38.3(8) ?
    C21 C16 C17 C18 . . . . -0.5(8) ?
    O3 C16 C17 C18 . . . . -174.6(5) ?
    C16 C17 C18 C19 . . . . 0.1(8) ?
    C22 O4 C19 C20 . . . . -178.4(6) ?
    C22 O4 C19 C18 . . . . 1.3(9) ?
    C17 C18 C19 C20 . . . . 0.7(9) ?
    C17 C18 C19 O4 . . . . -178.9(5) ?
    O4 C19 C20 C21 . . . . 178.5(5) ?
    C18 C19 C20 C21 . . . . -1.2(9) ?
    O3 C16 C21 C20 . . . . 174.6(5) ?
    C17 C16 C21 C20 . . . . 0.1(8) ?
    C19 C20 C21 C16 . . . . 0.8(9) ?
    C19 O4 C22 C23 . . . . -175.6(5) ?
    C19 O4 C22 C23' . . . . 149.6(13) ?
    C24 O5 C23 C22 . . . . 106.3(8) ?
    O4 C22 C23 O5 . . . . -155.6(6) ?
    C23' C22 C23 O5 . . . . -63(3) ?
    O4 C22 C23 C24 . . . . -91.2(7) ?
    C23' C22 C23 C24 . . . . 1(2) ?
    C22 C23 C24 O5 . . . . -100.7(8) ?
    C24' O5' C23' C22 . . . . 113(4) ?
    O4 C22 C23' O5' . . . . 107(2) ?
    C23 C22 C23' O5' . . . . 10.7(14) ?
    O4 C22 C23' C24' . . . . 176(2) ?
    C23 C22 C23' C24' . . . . 79(2) ?
    C22 C23' C24' O5' . . . . -105(3) ?
_iucr_refine_instructions_details
;
TITL A in Pc
CELL 0.71073 21.2609 7.3103 6.1322 90 93.591 90
ZERR 2 0.0043 0.0015 0.0012 0 0.03 0
LATT -1
SYMM +X,-Y,0.5+Z
SFAC C H O
UNIT 48 44 10
DFIX 1.53 0.01 C3 C2 C3 C2'
DFIX 1.53 0.02 C2 C1 C2' C1'
DFIX 1.43 0.01 C2 O1 C2' O1'
DFIX 1.43 0.01 C1 O1 C1' O1'
DFIX 1.53 0.01 C22 C23 C22 C23'
DFIX 1.53 0.01 C23 C24 C23' C24'
DFIX 1.43 0.01 C23 O5 C23' O5'
DFIX 1.43 0.01 C24 O5 C24' O5'
SIMU 0.01 0.02 1.7 C1 C2 O1 C1' C2' O1'
SIMU 0.01 0.02 1.7 C23 C24 O5 C23' C24' O5'
ISOR 0.01 0.02 C1 C2 O1 C1' C2' O1'
ISOR 0.01 0.02 C23 C24 O5 C23' C24' O5'
L.S. 4
PLAN  20
SIZE 0.35 0.15 0.08
TEMP -100
BOND
BOND $H
CONF
fmap 2
acta
MERG 3
OMIT -2 53
OMIT -1 0 0
OMIT 1 0 0
OMIT -2 0 0
OMIT 2 0 0
REM <HKL>F:/data1/sa1801-1900/sa1840/A.hkl</HKL>
WGHT    0.044200    0.969000
FVAR       0.53215   0.63791   0.79732
O2    3    0.967941    0.737932    0.140211    11.00000    0.02792    0.04739 =
         0.04184   -0.00754   -0.00108    0.01083
O3    3    0.543789    0.747874   -0.616761    11.00000    0.02976    0.04155 =
         0.02832   -0.00612    0.00125   -0.00261
O4    3    0.306759    0.760730   -0.297828    11.00000    0.04002    0.04174 =
         0.04096    0.01088    0.00145    0.00575
PART 1
O1    3    1.072322    0.819843    0.615568    21.00000    0.06003    0.06869 =
         0.05319   -0.00345   -0.00821    0.00644
C1    1    1.071662    0.639404    0.511110    21.00000    0.05736    0.06407 =
         0.05779   -0.00494   -0.00537    0.00434
AFIX  23
H1B   2    1.112655    0.583648    0.480960    21.00000   -1.20000
H1A   2    1.038630    0.551627    0.549211    21.00000   -1.20000
AFIX   0
C2    1    1.052322    0.799908    0.390250    21.00000    0.05264    0.06322 =
         0.04819   -0.00258   -0.00108    0.00156
AFIX  13
H2    2    1.080194    0.847615    0.277742    21.00000   -1.20000
AFIX   0
PART 0
PART 2
O1'   3    1.067417    0.769700    0.652581   -21.00000    0.05772    0.06888 =
         0.05215   -0.00286   -0.00294    0.00478
C1'   1    1.098189    0.767272    0.449253   -21.00000    0.05553    0.06729 =
         0.05238    0.00025   -0.00109    0.00299
AFIX  23
H1'B  2    1.131801    0.675621    0.432081   -21.00000   -1.20000
H1'A  2    1.104224    0.885327    0.374266   -21.00000   -1.20000
AFIX   0
C2'   1    1.032183    0.699543    0.465983   -21.00000    0.05581    0.06407 =
         0.05281   -0.00167   -0.00661    0.00290
AFIX  13
H2'   2    1.025422    0.564239    0.459175   -21.00000   -1.20000
AFIX   0
PART 0
C3    1    0.981562    0.820607    0.350391    11.00000    0.03945    0.06230 =
         0.04680   -0.01055   -0.01242    0.01515
AFIX  23
H3A   2    0.959071    0.756647    0.464642    11.00000   -1.20000
H3B   2    0.969247    0.951228    0.348517    11.00000   -1.20000
AFIX   0
C4    1    0.907193    0.750441    0.049191    11.00000    0.02232    0.02895 =
         0.03240    0.00475    0.00246    0.00747
C5    1    0.858489    0.837974    0.142652    11.00000    0.04471    0.02922 =
         0.03190    0.00272    0.00042   -0.00285
AFIX  43
H5    2    0.865639    0.899487    0.278408    11.00000   -1.20000
AFIX   0
C6    1    0.798766    0.836064    0.037668    11.00000    0.04470    0.02692 =
         0.03186    0.00135    0.00075    0.00899
AFIX  43
H6    2    0.765417    0.896014    0.105098    11.00000   -1.20000
AFIX   0
C7    1    0.785560    0.748748   -0.165065    11.00000    0.03117    0.02433 =
         0.02496    0.01135    0.00549   -0.00396
C8    1    0.836938    0.660592   -0.252718    11.00000    0.03312    0.03161 =
         0.03114   -0.00622    0.00736    0.00370
AFIX  43
H8    2    0.830806    0.599753   -0.389290    11.00000   -1.20000
AFIX   0
C9    1    0.895614    0.659727   -0.147162    11.00000    0.02365    0.03255 =
         0.03506   -0.00287    0.01255    0.00914
AFIX  43
H9    2    0.928938    0.595747   -0.209828    11.00000   -1.20000
AFIX   0
C10   1    0.722089    0.749761   -0.277221    11.00000    0.03143    0.02203 =
         0.02613   -0.00182    0.00815    0.00305
C11   1    0.670168    0.830294   -0.186231    11.00000    0.04431    0.02577 =
         0.03040   -0.00569   -0.00009   -0.00217
AFIX  43
H11   2    0.676361    0.887678   -0.047550    11.00000   -1.20000
AFIX   0
C12   1    0.610086    0.830665   -0.288128    11.00000    0.03703    0.02782 =
         0.03771   -0.00476   -0.00058   -0.00456
AFIX  43
H12   2    0.576011    0.887114   -0.220899    11.00000   -1.20000
AFIX   0
C13   1    0.600822    0.746367   -0.491364    11.00000    0.03554    0.02626 =
         0.03241    0.00173    0.00417   -0.01823
C14   1    0.650854    0.668513   -0.589349    11.00000    0.03330    0.03477 =
         0.02162   -0.00627    0.00218    0.00456
AFIX  43
H14   2    0.644887    0.613550   -0.729500    11.00000   -1.20000
AFIX   0
C15   1    0.709997    0.671386   -0.480889    11.00000    0.02541    0.03937 =
         0.03162   -0.00408    0.01603   -0.00323
AFIX  43
H15   2    0.744050    0.616644   -0.550021    11.00000   -1.20000
AFIX   0
C16   1    0.487056    0.751500   -0.517336    11.00000    0.03551    0.01998 =
         0.03283   -0.01089    0.00321    0.00101
C17   1    0.475909    0.656119   -0.327893    11.00000    0.02790    0.02831 =
         0.03082    0.00221   -0.00246    0.00029
AFIX  43
H17   2    0.509232    0.591401   -0.251721    11.00000   -1.20000
AFIX   0
C18   1    0.416064    0.655396   -0.249911    11.00000    0.04528    0.02970 =
         0.03597   -0.00406    0.00131   -0.00316
AFIX  43
H18   2    0.408186    0.590559   -0.120158    11.00000   -1.20000
AFIX   0
C19   1    0.367197    0.751385   -0.364477    11.00000    0.01879    0.03390 =
         0.03975   -0.00948   -0.00458    0.00703
C20   1    0.378678    0.842197   -0.551237    11.00000    0.04062    0.03255 =
         0.03019    0.00736   -0.00770    0.00911
AFIX  43
H20   2    0.345269    0.904989   -0.629434    11.00000   -1.20000
AFIX   0
C21   1    0.438458    0.844428   -0.629122    11.00000    0.03319    0.02991 =
         0.02691    0.00696    0.00355    0.00008
AFIX  43
H21   2    0.446017    0.909613   -0.758925    11.00000   -1.20000
AFIX   0
C22   1    0.292743    0.672362   -0.101151    11.00000    0.03432    0.04970 =
         0.04448    0.01726    0.00692    0.00439
AFIX  23
H22B  2    0.316296    0.729709    0.025404    11.00000   -1.20000
H22A  2    0.304142    0.541184   -0.105991    11.00000   -1.20000
AFIX   0
PART 1
O5    3    0.206081    0.682954    0.141856    31.00000    0.05707    0.07141 =
         0.05819    0.00929    0.02444    0.01087
C23   1    0.222204    0.694806   -0.083444    31.00000    0.05471    0.06262 =
         0.05298    0.00132    0.01984    0.00552
AFIX  13
H23   2    0.192432    0.644832   -0.201402    31.00000   -1.20000
AFIX   0
C24   1    0.204342    0.860544    0.038448    31.00000    0.05991    0.06635 =
         0.06393    0.00165    0.01581    0.00570
AFIX  23
H24B  2    0.238037    0.948883    0.082908    31.00000   -1.20000
H24A  2    0.162556    0.915660    0.000385    31.00000   -1.20000
AFIX   0
PART 0
PART 2
O5'   3    0.177564    0.714351   -0.022805   -31.00000    0.06070    0.06972 =
         0.06063    0.00168    0.01705    0.00518
C23'  1    0.240028    0.787919   -0.011688   -31.00000    0.05783    0.06417 =
         0.05744    0.00402    0.01547    0.00548
AFIX  13
H23A  2    0.242741    0.922120   -0.041268   -31.00000   -1.20000
AFIX   0
C24'  1    0.206691    0.736892    0.192926   -31.00000    0.05999    0.06677 =
         0.05817    0.00209    0.01728    0.00666
AFIX  23
H24C  2    0.220979    0.625754    0.273912   -31.00000   -1.20000
H24D  2    0.191464    0.837286    0.284299   -31.00000   -1.20000
HKLF 4
REM  A in Pc
REM R1 =  0.0849 for   1728 Fo > 4sig(Fo)  and  0.0956 for all   1965 data
REM    318 parameters refined using    264 restraints
END
WGHT      0.0442      0.9690
REM Highest difference peak  0.227,  deepest hole -0.189,  1-sigma level  0.050
Q1    1   1.0838  0.6526  0.3717  11.00000  0.05    0.20
Q2    1   1.0396  0.7323  0.1525  11.00000  0.05    0.20
Q3    1   0.1987  0.8482 -0.0399  11.00000  0.05    0.19
Q4    1   0.1414  0.6491  0.1305  11.00000  0.05    0.18
Q5    1   1.0410  0.7548  0.4739  11.00000  0.05    0.18
Q6    1   0.8060  0.6828 -0.1780  11.00000  0.05    0.18
Q7    1   0.7412  0.6464 -0.7746  11.00000  0.05    0.18
Q8    1   0.6185  0.6874 -0.9099  11.00000  0.05    0.17
Q9    1   0.8862  0.8269  0.0665  11.00000  0.05    0.17
Q10   1   0.4822  0.8289 -0.7340  11.00000  0.05    0.17
Q11   1   0.2643  0.7656 -0.1583  11.00000  0.05    0.17
Q12   1   0.5568  0.8255 -0.5780  11.00000  0.05    0.17
Q13   1   0.8614  0.7372  0.0493  11.00000  0.05    0.17
Q14   1   0.4608  0.7422 -0.5938  11.00000  0.05    0.17
Q15   1   0.6978  0.7393 -0.1841  11.00000  0.05    0.16
Q16   1   0.8192  0.7512  0.1487  11.00000  0.05    0.16
Q17   1   0.6780  0.5930 -0.4534  11.00000  0.05    0.16
Q18   1   1.1409  0.7181  0.3085  11.00000  0.05    0.16
Q19   1   0.3602  0.7437 -0.6086  11.00000  0.05    0.15
Q20   1   0.7394  0.7360  0.0811  11.00000  0.05    0.15
;
data_global
_journal_date_recd_electronic     2012-02-08
_journal_date_accepted     2012-02-09
_journal_name_full     'Acta Crystallographica, Section E'
_journal_year     2012
_journal_volume     68
_journal_issue      3
_journal_page_first     o719
_journal_page_last     o719
_journal_paper_category     QO
_journal_paper_doi     10.1107/S1600536812005740
_journal_coeditor_code     TK5057
_publ_contact_author_name     'Jin-gang Liu; Shi-yong Yang'
_publ_contact_author_address
;
Laboratory of Advanced Polymer Materials,
Institute of Chemistry,Chinese Academy of Sciences (ICCAS),
Beijing 100190,
People's Republic of China
;
_publ_contact_author_email     'liujg@iccas.ac.cn;shiyang@iccas.ac.cn'
_publ_contact_author_fax     '86 10 6256 9562'
_publ_contact_author_phone     '86 10 6256 4819'
_publ_section_title
;
2-(4-{4-[4-(Oxiran-2-ylmethoxy)phenoxy]phenyl}phenoxymethyl)oxirane
;
loop_
    _publ_author_name
    _publ_author_footnote
    _publ_author_address
    'Song, Tao' .
;
Laboratory of Advanced Polymer Materials,
Institute of Chemistry, Chinese Academy of Sciences (ICCAS),
Beijing 100190, People's Republic of China
;
    'Liu, Jin-gang' .
;
Laboratory of Advanced Polymer Materials,
Institute of Chemistry, Chinese Academy of Sciences (ICCAS),
Beijing 100190, People's Republic of China
;
    'Yang, Shi-yong' .
;
Laboratory of Advanced Polymer Materials,
Institute of Chemistry, Chinese Academy of Sciences (ICCAS),
Beijing 100190, People's Republic of China
;
