# Supplementary material for: 2-(4-{4-[4-(Oxiran-2-ylmeth­oxy)phen­oxy]phen­yl}phen­oxy­meth­yl)oxirane
Source: Acta Crystallogr Sect E Struct Rep Online. 2012 Feb 17;68(Pt 3):o719. doi: 10.1107/S1600536812005740 (PMC3295490; doi:10.1107/S1600536812005740)
Supplement: Supplementary file 2 [file e-68-0o719-Isup2.hkl]

data_I
_shelx_title ' A in Pc' 
_shelx_refln_list_code          4 
_shelx_F_calc_maximum      177.76 
_exptl_crystal_F_000       412.00 
_reflns_d_resolution_high  0.7964 
 
loop_ 
 _symmetry_equiv_pos_as_xyz 
 'x, y, z' 
 'x, -y, z+1/2' 
 
_cell_length_a    21.2609 
_cell_length_b     7.3103 
_cell_length_c     6.1322 
_cell_angle_alpha  90.000 
_cell_angle_beta   93.591 
_cell_angle_gamma  90.000 
 
_shelx_F_squared_multiplier     1.000 
 
loop_ 
 _refln_index_h 
 _refln_index_k 
 _refln_index_l 
 _refln_F_squared_calc 
 _refln_F_squared_meas 
 _refln_F_squared_sigma 
 _refln_observed_status 
   3   0   0      214.49      175.94      4.23 o 
   4   0   0       55.81       36.77      1.84 o 
   5   0   0     1039.40     1005.46     26.86 o 
   6   0   0      170.60      161.71      8.34 o 
   7   0   0      633.88      582.64      8.17 o 
   8   0   0     1602.70     1494.93     34.72 o 
   9   0   0     1103.60      996.38     32.62 o 
  10   0   0      970.13      964.54     46.86 o 
  11   0   0       18.79       22.14      3.06 o 
  12   0   0     1534.25     1458.89     63.03 o 
  13   0   0      514.76      517.29     31.85 o 
  14   0   0       61.67       50.74      9.68 o 
  15   0   0       59.99       44.88      9.18 o 
  16   0   0      709.43      843.75     83.65 o 
  17   0   0     1187.91     1183.49    117.38 o 
  18   0   0       67.24       84.36     15.68 o 
  19   0   0       55.36       40.04     14.12 o 
  20   0   0       29.94       31.43      7.98 o 
  21   0   0        3.43        1.80      3.95 o 
  22   0   0       49.37       36.44     11.69 o 
  23   0   0        5.00        3.00      2.90 o 
  24   0   0        0.25        8.47      5.58 o 
  25   0   0        1.31        4.03      4.34 o 
  26   0   0       46.28       56.46     11.16 o 
   0   1   0        5.36       18.80      1.01 o 
   1   1   0       12.82       13.98      0.96 o 
   2   1   0       32.13       28.48      1.40 o 
   3   1   0       72.12       77.39      2.50 o 
   4   1   0      134.45      130.43      7.30 o 
   5   1   0      454.43      422.55      5.59 o 
   6   1   0        9.85       13.30      1.14 o 
   7   1   0       42.50       43.38      2.58 o 
   8   1   0       47.55       60.96      4.12 o 
   9   1   0       71.14      102.28      5.09 o 
  10   1   0      203.87      190.86      5.22 o 
  11   1   0      151.68      168.70      6.47 o 
  12   1   0      101.64      107.39      5.80 o 
  13   1   0       49.33       57.03      4.12 o 
  14   1   0       65.15       77.22      8.97 o 
  15   1   0       78.66       75.27      8.01 o 
  16   1   0      147.03      136.79     16.73 o 
  17   1   0      175.30      151.34     17.18 o 
  18   1   0        4.03        4.91      2.60 o 
  19   1   0       10.88        6.42      3.50 o 
  20   1   0        0.85        9.92      3.13 o 
  21   1   0       14.32        8.91      8.44 o 
  22   1   0        6.72        6.46      3.36 o 
  23   1   0        0.05        6.63      3.46 o 
  24   1   0        2.15        9.91      3.10 o 
  25   1   0        0.25       10.01      4.64 o 
  26   1   0        0.02        6.10      2.83 o 
   0   2   0    31599.81    34593.09    544.05 o 
   1   2   0       67.92       80.50      3.29 o 
   2   2   0       34.89       40.63      1.82 o 
   3   2   0      349.52      337.28      4.62 o 
   4   2   0      156.53      155.64      3.99 o 
   5   2   0       36.11       34.53      1.60 o 
   6   2   0       29.03       37.35      2.04 o 
   7   2   0      245.54      240.86      6.82 o 
   8   2   0      425.61      398.10     12.96 o 
   9   2   0      214.00      164.00      8.33 o 
  10   2   0      406.25      376.03      8.06 o 
  11   2   0       44.20       42.93      3.69 o 
  12   2   0      836.83      929.03     22.03 o 
  13   2   0      164.09      147.69      7.72 o 
  14   2   0        6.06        5.87      1.61 o 
  15   2   0       54.97       41.19      3.85 o 
  16   2   0      480.48      506.69     24.82 o 
  17   2   0      685.01      701.43     28.83 o 
  18   2   0       34.54       47.89      4.01 o 
  19   2   0       34.32       28.28      6.76 o 
  20   2   0       21.00       19.92      9.28 o 
  21   2   0       15.01       20.18      6.60 o 
  22   2   0        0.19       11.95      3.21 o 
  23   2   0        1.75       12.27      2.58 o 
  24   2   0        0.48        4.70      4.08 o 
  25   2   0        1.03       11.49      5.79 o 
  26   2   0       25.85       13.22      3.83 o 
   0   3   0        6.97        4.67      1.08 o 
   1   3   0       45.20       37.43      1.62 o 
   2   3   0      173.80      149.47      3.30 o 
   3   3   0      359.98      279.28      5.80 o 
   4   3   0      618.65      561.39     12.83 o 
   5   3   0      245.11      282.40     10.44 o 
   6   3   0       39.23       46.10      2.03 o 
   7   3   0       52.34       52.25      4.40 o 
   8   3   0        2.85        7.75      1.68 o 
   9   3   0       15.19       15.49      1.78 o 
  10   3   0      218.18      235.99      7.04 o 
  11   3   0      222.67      216.37     17.97 o 
  12   3   0      153.70      153.51      7.81 o 
  13   3   0      116.36      106.26      6.32 o 
  14   3   0      141.27      166.17      8.49 o 
  15   3   0      225.69      204.38      8.36 o 
  16   3   0      460.88      439.77     12.20 o 
  17   3   0      378.89      422.21     13.80 o 
  18   3   0        6.24        4.97      3.08 o 
  19   3   0       15.41       12.86      2.57 o 
  20   3   0        6.14       16.45      9.57 o 
  21   3   0       23.92       35.21      8.34 o 
  22   3   0       13.70        7.98      2.48 o 
  23   3   0        1.15        7.57      3.61 o 
  24   3   0        7.12       23.84     13.19 o 
  25   3   0        1.91       11.78      4.22 o 
   0   4   0       80.37       78.59      4.60 o 
   1   4   0        6.62        6.84      1.08 o 
   2   4   0       63.67       50.69      1.77 o 
   3   4   0      330.06      324.11      8.75 o 
   4   4   0      571.73      598.13     16.13 o 
   5   4   0     1129.96     1078.89     21.57 o 
   6   4   0       18.20       20.96      1.94 o 
   7   4   0       28.08       26.98      5.21 o 
   8   4   0        4.49       13.09      2.71 o 
   9   4   0       12.61       18.97      4.04 o 
  10   4   0       12.79       17.98      3.34 o 
  11   4   0       34.25       30.62      2.58 o 
  12   4   0      141.60      150.93     12.53 o 
  13   4   0       14.43       15.07      2.98 o 
  14   4   0       29.20       25.43      2.45 o 
  15   4   0       59.29       71.03      6.88 o 
  16   4   0      152.20      165.09     11.86 o 
  17   4   0      130.96       92.78      8.96 o 
  18   4   0        7.78        8.38      4.80 o 
  19   4   0        5.18       10.48      3.15 o 
  20   4   0        9.23       10.16      2.98 o 
  21   4   0       89.19       98.27     18.49 o 
  22   4   0      106.38      115.73     22.68 o 
  23   4   0        9.10       10.95      4.13 o 
   0   5   0        0.55        4.51      4.09 o 
   1   5   0       18.70       21.75      1.85 o 
   2   5   0       73.57       75.34      2.90 o 
   3   5   0       94.72       81.98      4.16 o 
   4   5   0      141.40      121.00      6.26 o 
   5   5   0        6.56       15.42      5.80 o 
   6   5   0       22.32       15.39      3.01 o 
   7   5   0        7.44        4.06      3.31 o 
   8   5   0        3.23       10.58      6.00 o 
   9   5   0        7.31       12.31      4.07 o 
  10   5   0       36.78       40.43      4.94 o 
  11   5   0       41.80       60.37      6.40 o 
  12   5   0       24.08       28.22      5.65 o 
  13   5   0       16.03       17.17      4.27 o 
  14   5   0        6.33        7.91      3.37 o 
  15   5   0       38.73       38.01      4.91 o 
  16   5   0       86.73       82.45     10.08 o 
  17   5   0       13.31       21.98      7.81 o 
  18   5   0        0.33        5.12      2.57 o 
  19   5   0        1.65        9.14      3.40 o 
  20   5   0       10.42        8.72      2.96 o 
  21   5   0        1.22        3.82      2.83 o 
  22   5   0        0.85        6.29      2.66 o 
   0   6   0       77.89       71.16      4.69 o 
   1   6   0        6.78        5.46      1.82 o 
   2   6   0       31.90       23.51      2.33 o 
   3   6   0       33.01       33.97      3.08 o 
   4   6   0      199.91      208.95     14.10 o 
   5   6   0      603.36      565.47     16.73 o 
   6   6   0       19.56       24.78      2.98 o 
   7   6   0       19.59       24.99      6.99 o 
   8   6   0        8.00       10.29      3.17 o 
   9   6   0       19.59       19.68      4.07 o 
  10   6   0        1.06        8.07      2.63 o 
  11   6   0        6.51        8.93      6.57 o 
  12   6   0        7.81       18.62      8.23 o 
  13   6   0        9.99       12.63      3.11 o 
  14   6   0       12.00       10.17      6.81 o 
  15   6   0       15.26       25.74      9.31 o 
  16   6   0       20.01       14.00      4.44 o 
  17   6   0       28.81       14.39      4.31 o 
  18   6   0        4.13       13.89      3.81 o 
  19   6   0        0.58        9.02      4.67 o 
  20   6   0        1.18        9.87      3.63 o 
   0   7   0        0.01        2.85     10.42 o 
   1   7   0        0.79        5.45      6.27 o 
   2   7   0        5.63        1.82      1.75 o 
   3   7   0        4.48        4.53      3.45 o 
   4   7   0        4.51       16.05      4.21 o 
   5   7   0       76.97       86.05     11.44 o 
   6   7   0        1.25        5.68      2.23 o 
   7   7   0        9.18       10.47      3.57 o 
   8   7   0        2.78        6.01      4.94 o 
   9   7   0        4.07       11.95      5.27 o 
  10   7   0        0.27        3.73      3.93 o 
  11   7   0        4.14        6.76      3.07 o 
  12   7   0       65.18       61.23     16.07 o 
  13   7   0        3.72        9.96      6.28 o 
  14   7   0       23.51       27.23      6.74 o 
  15   7   0        4.71        8.50      2.56 o 
  16   7   0       12.56       14.07      3.19 o 
  17   7   0       66.03       70.42     14.51 o 
   0   8   0       45.94       39.90      7.03 o 
   1   8   0       15.49       16.48      6.59 o 
   2   8   0       25.18       37.02      5.73 o 
   3   8   0        7.34        4.66      4.32 o 
   4   8   0       12.60        8.87      3.96 o 
   5   8   0       64.58       66.34      7.66 o 
   6   8   0        9.21        8.83      2.79 o 
   7   8   0        9.63        6.60      2.68 o 
   8   8   0        3.82        8.55      6.28 o 
   9   8   0        7.85       12.90      3.19 o 
  10   8   0        9.82        2.95      2.43 o 
  11   8   0        4.16        4.61      1.51 o 
  12   8   0        5.87        9.34      5.00 o 
  13   8   0        0.84        3.12      2.14 o 
   0   9   0        0.57        9.64      4.80 o 
   1   9   0        6.59        7.84      2.94 o 
   2   9   0        1.88        9.36      3.22 o 
   3   9   0        0.89        8.72      6.87 o 
   4   9   0        4.54        6.07      2.90 o 
   5   9   0       34.91       27.85      6.69 o 
 -26   1   1       21.26       31.57     10.97 o 
 -25   1   1        3.89        3.82      4.13 o 
 -24   1   1        5.53        5.57      2.53 o 
 -23   1   1        6.16       11.75      3.85 o 
 -22   1   1        8.52       11.31      2.89 o 
 -21   1   1      123.65       99.92     13.24 o 
 -20   1   1       13.93       11.94      2.80 o 
 -19   1   1      443.04      439.16     14.95 o 
 -18   1   1      952.84      975.36     24.87 o 
 -17   1   1      735.76      748.09     28.66 o 
 -16   1   1       18.20       25.61      5.46 o 
 -15   1   1       38.94       31.32      3.49 o 
 -14   1   1      100.61       79.77      5.20 o 
 -13   1   1      191.87      183.92      8.77 o 
 -12   1   1      165.54      154.19      6.22 o 
 -11   1   1      246.02      280.27      6.64 o 
 -10   1   1      980.73     1053.07     35.88 o 
  -9   1   1      927.61      944.33     18.06 o 
  -8   1   1      377.79      362.64      8.49 o 
  -7   1   1      824.83      766.99     14.49 o 
  -6   1   1      521.30      509.63     10.94 o 
  -5   1   1     1046.39     1012.31     10.57 o 
  -4   1   1     2396.17     2377.37     32.96 o 
  -3   1   1     5158.42     5187.16     43.88 o 
  -2   1   1     9200.07     9558.59     91.54 o 
  -1   1   1     4321.49     4419.44     60.39 o 
   0   1   1     2191.64     2114.15     32.81 o 
   1   1   1     3244.61     3393.94     43.67 o 
   2   1   1     5572.86     5871.61     52.40 o 
   3   1   1     4577.46     4620.27     55.25 o 
   4   1   1     1446.27     1396.51     19.69 o 
   5   1   1     1611.86     1608.73     22.81 o 
   6   1   1       37.16       31.50      1.44 o 
   7   1   1      363.60      354.56     10.72 o 
   8   1   1      586.09      616.69     16.01 o 
   9   1   1     2073.21     2053.42     62.54 o 
  10   1   1      744.03      798.32     14.07 o 
  11   1   1       99.88       94.03      4.11 o 
  12   1   1       90.79       75.28      4.03 o 
  13   1   1      372.15      355.28     12.13 o 
  14   1   1       92.39       93.98      7.89 o 
  15   1   1        7.06        5.61      2.07 o 
  16   1   1      199.87      203.72     23.68 o 
  17   1   1      556.77      555.74     37.44 o 
  18   1   1      263.51      251.27     16.84 o 
  19   1   1      249.01      188.66     30.28 o 
  20   1   1      110.78       89.15     14.73 o 
  21   1   1       16.66        9.37      3.58 o 
  22   1   1        2.07       29.23     17.09 o 
  23   1   1        4.26       12.76      3.53 o 
  24   1   1        7.81        6.94      3.18 o 
  25   1   1       13.94       33.29      7.20 o 
  26   1   1       37.31       34.25     15.06 o 
 -25   2   1        8.54       12.95      4.31 o 
 -24   2   1       10.81       18.61      5.87 o 
 -23   2   1       17.11       22.62      8.25 o 
 -22   2   1        6.75        8.95      3.99 o 
 -21   2   1       21.77       24.86      5.71 o 
 -20   2   1       57.65       51.96     11.05 o 
 -19   2   1       25.38       29.43      5.30 o 
 -18   2   1       27.71       23.59     12.99 o 
 -17   2   1       20.52       27.69      5.16 o 
 -16   2   1       69.96       66.72      7.63 o 
 -15   2   1       95.02       90.48      9.61 o 
 -14   2   1       40.83       20.89      5.84 o 
 -13   2   1      237.63      211.64     13.75 o 
 -12   2   1        0.07        1.74      1.83 o 
 -11   2   1       12.07       17.62      1.88 o 
 -10   2   1       18.35       22.38      1.72 o 
  -9   2   1      105.95      109.58      6.08 o 
  -8   2   1       42.81       59.28      2.90 o 
  -7   2   1      726.20      813.19     12.08 o 
  -6   2   1      313.33      295.08      8.73 o 
  -5   2   1      136.26      132.03      4.80 o 
  -4   2   1       18.48       21.20      1.24 o 
  -3   2   1     1519.36     1444.80     17.60 o 
  -2   2   1     5664.66     6108.88     46.68 o 
  -1   2   1     1838.87     1812.82     34.53 o 
   0   2   1     1200.57     1095.98     22.23 o 
   1   2   1     1036.07     1054.56     21.63 o 
   2   2   1     2584.79     2681.93     34.86 o 
   3   2   1      914.56      931.43     14.56 o 
   4   2   1      116.78      117.23      3.47 o 
   5   2   1      313.24      323.61      7.43 o 
   6   2   1      199.12      209.77      4.67 o 
   7   2   1      313.09      318.12      7.64 o 
   8   2   1        5.03        5.12      1.42 o 
   9   2   1       43.19       41.83      3.98 o 
  10   2   1       65.43       62.37      3.21 o 
  11   2   1       22.55       21.41      1.85 o 
  12   2   1       17.58       15.82      1.72 o 
  13   2   1      259.37      243.10     13.95 o 
  14   2   1      136.04      122.85      7.05 o 
  15   2   1      190.24      212.63     16.45 o 
  16   2   1       20.19       20.22      4.04 o 
  17   2   1       32.48       30.04      4.81 o 
  18   2   1       46.89       38.79      9.24 o 
  19   2   1       36.04       22.32      5.28 o 
  20   2   1       85.73       81.41     15.62 o 
  21   2   1        4.25        3.18      2.26 o 
  22   2   1        6.92        5.40      3.39 o 
  23   2   1        2.57        5.65      1.64 o 
  24   2   1        5.11        4.79      5.00 o 
  25   2   1       20.18       24.03      5.63 o 
 -25   3   1        3.16       11.47      3.65 o 
 -24   3   1       12.17       27.18     11.69 o 
 -23   3   1       26.26       25.11      5.95 o 
 -22   3   1       10.10       18.53     11.76 o 
 -21   3   1       18.07       23.69      5.77 o 
 -20   3   1       24.26       29.51      6.14 o 
 -19   3   1       60.16       53.30     11.06 o 
 -18   3   1      197.60      188.53     21.51 o 
 -17   3   1      121.10      116.22     10.75 o 
 -16   3   1      158.19      193.74     18.36 o 
 -15   3   1       57.25       60.84      8.29 o 
 -14   3   1      252.64      247.13     21.08 o 
 -13   3   1       44.48       39.90      3.58 o 
 -12   3   1       45.73       57.15      5.38 o 
 -11   3   1       18.76       26.20      1.76 o 
 -10   3   1       52.96       58.84      5.67 o 
  -9   3   1       50.23       56.54      2.60 o 
  -8   3   1       23.17       27.67      2.98 o 
  -7   3   1      319.81      364.27     11.21 o 
  -6   3   1       90.49       92.93      5.68 o 
  -5   3   1       46.14       44.94      2.50 o 
  -4   3   1      559.70      537.36     11.99 o 
  -3   3   1      449.83      448.03     10.45 o 
  -2   3   1     2164.77     2243.97     36.83 o 
  -1   3   1      532.19      575.24      9.32 o 
   0   3   1      231.27      227.86      4.60 o 
   1   3   1      818.78      852.34     12.44 o 
   2   3   1      534.22      549.21      8.31 o 
   3   3   1      635.02      678.85     10.75 o 
   4   3   1      336.04      311.65      5.23 o 
   5   3   1       97.57       86.99      3.35 o 
   6   3   1       85.12       90.43      4.12 o 
   7   3   1      156.81      153.90      3.81 o 
   8   3   1       19.26       13.40      1.18 o 
   9   3   1      141.90      157.94      5.06 o 
  10   3   1       31.09       30.26      2.15 o 
  11   3   1       15.68       21.51      4.49 o 
  12   3   1       14.59       14.53      1.81 o 
  13   3   1       58.26       59.27      7.53 o 
  14   3   1      342.64      339.95     20.09 o 
  15   3   1      207.17      206.38     15.86 o 
  16   3   1       44.61       37.85      4.19 o 
  17   3   1       58.69       58.47      7.85 o 
  18   3   1       83.92       88.00     10.10 o 
  19   3   1       43.07       28.16      6.00 o 
  20   3   1       13.77       18.51      5.58 o 
  21   3   1        8.65        7.45      2.11 o 
  22   3   1       13.13       20.37      4.88 o 
  23   3   1       15.09       17.51      8.33 o 
  24   3   1        3.19        9.01      4.02 o 
 -23   4   1       17.10       22.38      5.40 o 
 -22   4   1        4.49        8.87      3.12 o 
 -21   4   1       20.61       26.71      5.38 o 
 -20   4   1       24.97       12.68      2.29 o 
 -19   4   1       23.21       31.18     12.82 o 
 -18   4   1        8.06       13.43      2.43 o 
 -17   4   1       11.77       15.33      2.64 o 
 -16   4   1       45.09       53.28      8.80 o 
 -15   4   1       30.49       30.73      5.90 o 
 -14   4   1       23.94       19.05      3.69 o 
 -13   4   1      196.56      201.63     13.26 o 
 -12   4   1        5.29        7.67      1.90 o 
 -11   4   1       11.77        9.11      2.18 o 
 -10   4   1       17.68       15.62      3.23 o 
  -9   4   1       79.74       79.52      6.50 o 
  -8   4   1        0.30        4.52      1.93 o 
  -7   4   1      295.65      311.52      7.35 o 
  -6   4   1      138.11      136.28      4.27 o 
  -5   4   1        8.48        7.89      2.38 o 
  -4   4   1        9.33       14.79      1.95 o 
  -3   4   1      352.18      338.41      6.01 o 
  -2   4   1      894.45     1017.57     15.88 o 
  -1   4   1      676.86      651.80     10.52 o 
   0   4   1       71.36       65.04      4.15 o 
   1   4   1      428.76      396.99      7.52 o 
   2   4   1      348.17      368.14      7.88 o 
   3   4   1      145.62      149.55      4.26 o 
   4   4   1        3.54       12.91      2.20 o 
   5   4   1       73.21       68.32      8.78 o 
   6   4   1       71.50       86.28      4.93 o 
   7   4   1       96.54      109.32     13.89 o 
   8   4   1       43.44       41.96      3.72 o 
   9   4   1       36.92       35.82      3.97 o 
  10   4   1       22.88       13.06      7.86 o 
  11   4   1       10.08        9.11      1.40 o 
  12   4   1       19.17       24.12      4.01 o 
  13   4   1      191.28      198.25     14.94 o 
  14   4   1       71.09       68.07      5.00 o 
  15   4   1      137.72      161.49     15.84 o 
  16   4   1       19.26       14.05      4.39 o 
  17   4   1       28.70       36.35      4.80 o 
  18   4   1       25.54       24.33      4.58 o 
  19   4   1       29.26       27.41      6.51 o 
  20   4   1       65.63       76.63      8.66 o 
  21   4   1        6.53        5.74      2.68 o 
  22   4   1        1.88        9.89      6.11 o 
  23   4   1        3.68        7.65      3.66 o 
 -22   5   1       31.36       28.55      7.96 o 
 -21   5   1        3.71        7.58      3.59 o 
 -20   5   1       34.25       44.19     18.08 o 
 -19   5   1        5.64        5.26      4.34 o 
 -18   5   1       10.75       17.60      5.75 o 
 -17   5   1       30.66       39.26      8.89 o 
 -16   5   1      258.69      305.23     27.39 o 
 -15   5   1      145.36      136.69     14.47 o 
 -14   5   1      259.51      275.85     24.29 o 
 -13   5   1        3.19        6.04      1.86 o 
 -12   5   1      139.51      129.63      7.13 o 
 -11   5   1       39.24       27.87      3.91 o 
 -10   5   1       36.83       22.99      4.10 o 
  -9   5   1        2.64        5.87      2.53 o 
  -8   5   1        5.33        5.83      1.22 o 
  -7   5   1       55.84       60.19      3.77 o 
  -6   5   1       49.94       63.24      4.00 o 
  -5   5   1       36.00       34.07      3.13 o 
  -4   5   1      153.43      155.81      7.38 o 
  -3   5   1      250.10      266.38      7.45 o 
  -2   5   1      415.25      426.60     12.82 o 
  -1   5   1        5.10       10.35      2.26 o 
   0   5   1       29.20       20.21      2.23 o 
   1   5   1      139.47      133.70      5.02 o 
   2   5   1      174.89      176.14      5.63 o 
   3   5   1      476.85      481.79     17.34 o 
   4   5   1      260.78      252.64     11.58 o 
   5   5   1       20.69       38.59     11.45 o 
   6   5   1       41.56       43.84      4.13 o 
   7   5   1       25.70       28.93      5.38 o 
   8   5   1        0.29        8.96      5.54 o 
   9   5   1        2.70        7.41      2.35 o 
  10   5   1       18.69       32.25      5.38 o 
  11   5   1       59.56       58.88     12.73 o 
  12   5   1       38.66       31.96      6.36 o 
  13   5   1       26.25       22.41      4.01 o 
  14   5   1      437.07      461.20     36.63 o 
  15   5   1      471.90      487.32     63.80 o 
  16   5   1        3.66        9.66      4.01 o 
  17   5   1       13.28       15.52      8.78 o 
  18   5   1       17.92       18.83      3.61 o 
  19   5   1       11.82       17.75      5.90 o 
  20   5   1       25.92       37.84      8.98 o 
  21   5   1       18.45       21.91      4.93 o 
 -20   6   1        3.85       23.24      8.40 o 
 -19   6   1        3.06        6.49      2.48 o 
 -18   6   1        6.63        9.83      3.06 o 
 -17   6   1       13.57        8.36      4.49 o 
 -16   6   1        0.61        4.77      4.27 o 
 -15   6   1        7.63        4.17      2.83 o 
 -14   6   1        2.62        4.05      7.19 o 
 -13   6   1        6.47        3.41      2.13 o 
 -12   6   1       12.11        7.87      2.69 o 
 -11   6   1        5.47        7.50      2.21 o 
 -10   6   1        9.19        8.51      3.20 o 
  -9   6   1       31.75       27.73      6.70 o 
  -8   6   1       22.99       11.24      3.22 o 
  -7   6   1       10.08        7.95      3.77 o 
  -6   6   1        0.12        2.37      2.97 o 
  -5   6   1        6.74       10.52      2.99 o 
  -4   6   1        8.73       12.55      3.42 o 
  -3   6   1        0.43        1.99      1.28 o 
  -2   6   1       19.07       18.51      1.98 o 
  -1   6   1       60.67       53.15      4.84 o 
   0   6   1       78.90       68.12      7.08 o 
   1   6   1       18.51       13.08      2.95 o 
   2   6   1       15.30       21.51      6.27 o 
   3   6   1        9.13       11.55      2.76 o 
   4   6   1       18.43       16.80      3.33 o 
   5   6   1        5.59       11.33      7.73 o 
   6   6   1        1.63       12.34      3.46 o 
   7   6   1       20.75       27.68      6.09 o 
   8   6   1       49.40       56.67      6.80 o 
   9   6   1       19.34       22.48      4.15 o 
  10   6   1        4.16       11.41      3.32 o 
  11   6   1        5.10        9.85      4.81 o 
  12   6   1       12.90       15.61      3.69 o 
  13   6   1        3.40       15.86      3.60 o 
  14   6   1        4.25        9.12      7.84 o 
  15   6   1        1.81        7.58      4.29 o 
  16   6   1        4.92       11.22      6.94 o 
  17   6   1        5.20        9.06      2.90 o 
  18   6   1        4.81        8.08      5.77 o 
  19   6   1        9.34        7.95      5.64 o 
 -17   7   1        7.47        9.36      9.43 o 
 -16   7   1       87.81       98.38     13.49 o 
 -15   7   1       58.68       47.89      7.29 o 
 -14   7   1       64.04       43.64     14.91 o 
 -13   7   1       16.35       23.84      7.25 o 
 -12   7   1       47.04       36.79      4.98 o 
 -11   7   1       20.91       12.57      8.10 o 
 -10   7   1        6.31        7.72      2.82 o 
  -9   7   1        2.34        6.84      3.87 o 
  -8   7   1        6.73        8.17      3.18 o 
  -7   7   1        7.59       10.60      2.87 o 
  -6   7   1        9.35        9.62      3.33 o 
  -5   7   1       23.70       17.12      5.04 o 
  -4   7   1       29.19       27.97      7.11 o 
  -3   7   1       42.51       40.84     10.62 o 
  -2   7   1       83.47       62.29     14.12 o 
  -1   7   1       22.87       29.66      6.61 o 
   0   7   1       11.63       14.55      5.93 o 
   1   7   1       74.84       83.41     12.05 o 
   2   7   1       45.60       41.65     10.42 o 
   3   7   1      159.81      133.18     16.03 o 
   4   7   1      102.52       89.63     12.24 o 
   5   7   1       13.51       14.51      3.43 o 
   6   7   1        1.90        3.45      3.08 o 
   7   7   1        4.93        7.18      2.49 o 
   8   7   1        3.53        4.79      7.74 o 
   9   7   1        2.16        3.32      1.98 o 
  10   7   1       10.35        7.62      5.90 o 
  11   7   1       23.13       11.74      3.62 o 
  12   7   1        8.45       14.78      4.33 o 
  13   7   1        8.97       13.65      4.10 o 
  14   7   1      179.00      127.34     24.80 o 
  15   7   1      179.88      175.79     29.93 o 
  16   7   1       11.30        8.91      3.77 o 
 -12   8   1        9.14       13.99      3.80 o 
 -11   8   1        1.57        5.41      6.38 o 
 -10   8   1        2.50        3.45      2.09 o 
  -9   8   1        6.53        4.48      2.72 o 
  -8   8   1       15.69       10.85      3.17 o 
  -7   8   1       57.10       45.34      8.32 o 
  -6   8   1       16.85       15.86      3.69 o 
  -5   8   1        5.32        6.95      4.70 o 
  -4   8   1        2.93        5.27      9.08 o 
  -3   8   1       32.99       39.02      5.67 o 
  -2   8   1      160.70      179.04     26.68 o 
  -1   8   1       35.60       30.35      5.34 o 
   0   8   1       58.86       60.18      6.62 o 
   1   8   1       10.69       11.83      5.83 o 
   2   8   1       80.45       75.63     10.01 o 
   3   8   1       26.40       30.01      4.12 o 
   4   8   1        5.70       10.91      5.50 o 
   5   8   1       13.43       13.50      7.28 o 
   6   8   1       17.19       19.57      4.07 o 
   7   8   1       16.69       20.87      4.35 o 
   8   8   1       10.46       12.58      6.98 o 
   9   8   1        7.90        5.55      1.75 o 
  10   8   1        1.66        6.12      2.75 o 
  11   8   1        7.76        7.18      5.26 o 
  12   8   1       14.83        9.01      2.70 o 
  -4   9   1        1.27        7.46      4.08 o 
  -3   9   1       11.17       10.80      2.76 o 
  -2   9   1       29.18       25.83      6.41 o 
  -1   9   1       87.31       87.41     16.74 o 
   0   9   1       24.64       16.89     10.05 o 
   1   9   1       50.76       31.31     17.66 o 
   2   9   1       21.97       22.70      7.08 o 
   3   9   1       22.34       10.24      7.75 o 
 -26   0   2       22.30       30.30     10.17 o 
 -25   0   2       67.61       76.80     12.75 o 
 -24   0   2       10.87        9.75      5.65 o 
 -23   0   2        2.42        3.43      4.84 o 
 -22   0   2        3.19       15.96      7.49 o 
 -21   0   2       40.40       38.42      8.37 o 
 -20   0   2      715.14      667.26     89.45 o 
 -19   0   2      281.20      245.81     16.28 o 
 -18   0   2      114.99      118.51      9.85 o 
 -17   0   2       13.70       14.16      5.08 o 
 -16   0   2       52.87       70.98      9.68 o 
 -15   0   2       38.22       22.46      4.66 o 
 -14   0   2        7.48        6.22      4.73 o 
 -13   0   2        0.51       12.68      5.69 o 
 -12   0   2       25.05       34.32      4.94 o 
 -11   0   2       95.66       99.72      6.89 o 
 -10   0   2      310.41      311.38     12.92 o 
  -9   0   2     2837.32     2888.46    113.81 o 
  -7   0   2      291.46      292.49     17.97 o 
  -6   0   2      185.65      173.15      6.91 o 
  -5   0   2      109.35      107.61      5.97 o 
  -4   0   2       49.97       37.37      2.76 o 
  -3   0   2       89.87      113.96      5.16 o 
  -2   0   2     1055.73     1095.97     15.41 o 
  -1   0   2      608.63      576.67     11.96 o 
   0   0   2       60.65       60.64      6.09 o 
   1   0   2     1424.10     1331.86     16.94 o 
   2   0   2      313.25      333.92      7.84 o 
   3   0   2      105.02       86.46      5.24 o 
   4   0   2       10.78       13.09      4.32 o 
   5   0   2       15.14        9.37      1.62 o 
   6   0   2      414.83      455.74     11.03 o 
   7   0   2     1659.93     1821.79     59.18 o 
   8   0   2     2459.56     2535.95     98.51 o 
   9   0   2       46.57       39.57      3.05 o 
  10   0   2      177.82      144.74     16.97 o 
  11   0   2      158.14      155.49      7.74 o 
  12   0   2       25.10       22.36      5.40 o 
  13   0   2       33.17       36.73      4.68 o 
  14   0   2       67.02       51.91      7.59 o 
  15   0   2       16.88       16.67      5.05 o 
  16   0   2       46.68       37.89      8.76 o 
  17   0   2      102.77      104.24     19.95 o 
  18   0   2      495.91      520.15     49.37 o 
  19   0   2      376.97      359.69     51.31 o 
  20   0   2      180.36      176.81     40.43 o 
  21   0   2        9.23       10.21      4.91 o 
  22   0   2        2.37        0.78      2.19 o 
  23   0   2        1.34        9.08      4.98 o 
  24   0   2       16.80       26.98      8.40 o 
  25   0   2       35.44       19.81     12.11 o 
 -25   1   2       21.15       18.19      3.93 o 
 -24   1   2        6.24        6.33      5.97 o 
 -23   1   2        9.03       11.07      2.68 o 
 -22   1   2        2.70        6.77      3.57 o 
 -21   1   2       18.08       16.23      3.23 o 
 -20   1   2       43.69       45.98      6.40 o 
 -19   1   2       65.48       75.40      6.74 o 
 -18   1   2        7.37       12.23      4.82 o 
 -17   1   2        5.72       10.88      3.02 o 
 -16   1   2       10.35       19.34      6.25 o 
 -15   1   2        5.24        9.07      1.93 o 
 -14   1   2       43.04       36.76      2.91 o 
 -13   1   2        2.79        7.91      2.01 o 
 -12   1   2        3.26        5.11      1.63 o 
 -11   1   2       33.73       32.85      3.17 o 
 -10   1   2       30.08       22.89      2.01 o 
  -9   1   2       52.65       56.82      3.33 o 
  -8   1   2       87.28       79.30      2.21 o 
  -7   1   2       27.36       31.04      1.40 o 
  -6   1   2       77.40       76.99      2.08 o 
  -5   1   2      298.25      300.06      6.65 o 
  -4   1   2      188.99      185.92      4.55 o 
  -3   1   2      936.35      921.59     11.86 o 
  -2   1   2       27.54       25.68      3.07 o 
  -1   1   2       54.36       62.17      1.86 o 
   0   1   2       18.53       18.57      1.84 o 
   1   1   2      220.96      224.74      5.15 o 
   2   1   2     1001.95      942.97      8.74 o 
   3   1   2       30.81       29.93      1.75 o 
   4   1   2      337.68      348.82      7.55 o 
   5   1   2      108.58      129.86      3.52 o 
   6   1   2       30.84       48.87      2.14 o 
   7   1   2      196.73      218.02      4.41 o 
   8   1   2      114.87      116.29      6.95 o 
   9   1   2       23.11       31.49      5.17 o 
  10   1   2       16.29       18.93      2.90 o 
  11   1   2       15.81       12.83      3.99 o 
  12   1   2        9.18       10.58      2.46 o 
  13   1   2       24.60       34.39      3.27 o 
  14   1   2       11.91        8.40      5.14 o 
  15   1   2        8.26       12.06      3.81 o 
  16   1   2        1.55       10.79      2.54 o 
  17   1   2        7.85        8.22      4.56 o 
  18   1   2       34.38       51.36      7.26 o 
  19   1   2       20.93       19.12      5.37 o 
  20   1   2        5.19        9.13      4.54 o 
  21   1   2        9.26       13.05      4.04 o 
  22   1   2        9.77        9.17      3.12 o 
  23   1   2        2.02        4.24      3.00 o 
  24   1   2        9.10        9.85      3.39 o 
  25   1   2        3.09        4.36      2.12 o 
 -25   2   2       33.34       24.44      8.58 o 
 -24   2   2        3.78       10.82      3.27 o 
 -23   2   2        1.28        6.74      3.01 o 
 -22   2   2        3.26       13.74      2.87 o 
 -21   2   2       25.65       30.61      8.16 o 
 -20   2   2      349.97      288.37     40.26 o 
 -19   2   2      144.48      126.63     12.75 o 
 -18   2   2       51.87       63.07      6.00 o 
 -17   2   2       17.72       27.73      4.91 o 
 -16   2   2       19.46        9.70      8.26 o 
 -15   2   2       23.98       12.35      2.40 o 
 -14   2   2       17.36       14.98      2.31 o 
 -13   2   2       64.59       61.02      5.11 o 
 -12   2   2       11.45       13.28      1.97 o 
 -11   2   2        8.39        8.88      1.73 o 
 -10   2   2      139.77      130.55      3.76 o 
  -9   2   2     1193.86     1198.41     27.14 o 
  -8   2   2      425.47      386.36      7.63 o 
  -7   2   2       45.80       42.21      2.66 o 
  -6   2   2       62.66       53.12      5.03 o 
  -5   2   2       40.77       39.92      7.67 o 
  -4   2   2      141.97      144.92      7.26 o 
  -3   2   2      634.78      660.51     11.62 o 
  -2   2   2      121.28      139.25      2.96 o 
  -1   2   2      364.55      340.84      6.99 o 
   0   2   2       37.24       33.69      3.06 o 
   1   2   2      433.28      426.72      8.59 o 
   2   2   2      930.02      973.55     18.57 o 
   3   2   2      143.46      114.13      4.25 o 
   4   2   2      167.82      159.11      4.31 o 
   5   2   2       13.96       13.85      1.75 o 
   6   2   2       32.13       41.53      3.18 o 
   7   2   2      462.75      494.82     11.40 o 
   8   2   2     1031.61     1113.66     24.61 o 
   9   2   2        7.28        8.03      2.05 o 
  10   2   2       92.54      100.43      4.19 o 
  11   2   2       40.02       30.24      3.68 o 
  12   2   2       43.16       36.26      2.82 o 
  13   2   2       13.38       17.44      2.99 o 
  14   2   2        7.57       12.68      6.63 o 
  15   2   2        0.57        8.05      2.22 o 
  16   2   2       35.43       31.63      4.18 o 
  17   2   2       43.76       50.94      6.58 o 
  18   2   2      235.14      236.98     20.34 o 
  19   2   2      164.24      108.24     22.20 o 
  20   2   2       92.25      101.68     17.91 o 
  21   2   2        6.18        5.44      3.18 o 
  22   2   2        1.13        4.61      2.17 o 
  23   2   2        0.90        6.58      1.80 o 
  24   2   2       13.85       15.63      5.74 o 
 -24   3   2       16.04       35.89     17.27 o 
 -23   3   2       30.31       24.42     12.73 o 
 -22   3   2        6.70       17.53      5.44 o 
 -21   3   2       57.50       60.27      5.43 o 
 -20   3   2      121.79      130.65     15.57 o 
 -19   3   2      212.66      271.79     25.42 o 
 -18   3   2       21.53       22.86      3.90 o 
 -17   3   2       13.76       18.26      3.65 o 
 -16   3   2       31.94       24.74      4.09 o 
 -15   3   2        8.52        8.31      3.82 o 
 -14   3   2      104.69      108.28      6.32 o 
 -13   3   2        5.70        5.66      1.52 o 
 -12   3   2       11.64       11.02      1.94 o 
 -11   3   2       38.37       34.01      2.77 o 
 -10   3   2       26.16       27.17      3.33 o 
  -9   3   2       63.48       63.08      3.00 o 
  -8   3   2      113.52       90.01      5.46 o 
  -7   3   2       34.32       39.83      2.13 o 
  -6   3   2       56.74       56.85      2.44 o 
  -5   3   2      548.16      598.02     11.18 o 
  -4   3   2      578.92      531.04      7.84 o 
  -3   3   2     1459.84     1528.84     22.27 o 
  -2   3   2      168.32      155.33      4.89 o 
  -1   3   2       70.31       59.07      2.15 o 
   0   3   2       10.59       14.23      1.87 o 
   1   3   2      421.96      441.46     13.67 o 
   2   3   2     1434.80     1441.10     26.97 o 
   3   3   2       94.79      102.13      4.45 o 
   4   3   2      601.07      680.80     17.55 o 
   5   3   2      160.92      181.45      4.62 o 
   6   3   2       34.78       35.83      2.02 o 
   7   3   2      247.58      245.59      9.77 o 
   8   3   2      145.30      135.44      4.33 o 
   9   3   2       37.79       36.87      2.72 o 
  10   3   2        6.07        7.87      1.53 o 
  11   3   2       54.61       50.43      3.63 o 
  12   3   2       14.76       18.56      3.17 o 
  13   3   2       70.31       62.66      4.47 o 
  14   3   2       29.75       34.81      4.55 o 
  15   3   2       16.61        8.96      3.57 o 
  16   3   2        3.85        3.11      1.83 o 
  17   3   2       18.05       15.36      3.66 o 
  18   3   2      108.16      112.89     17.64 o 
  19   3   2       47.36       39.91      7.52 o 
  20   3   2       10.04        4.82      2.36 o 
  21   3   2       20.27       22.50      4.89 o 
  22   3   2       25.12       35.55      9.78 o 
  23   3   2        2.56       11.47      3.49 o 
 -23   4   2        4.68        9.42      2.82 o 
 -22   4   2        4.84        6.50      2.51 o 
 -21   4   2       10.78       12.37      7.66 o 
 -20   4   2       37.22       34.31      4.20 o 
 -19   4   2       17.46       32.95      4.97 o 
 -18   4   2        6.28       15.09     11.82 o 
 -17   4   2       25.79       29.53      4.89 o 
 -16   4   2       61.42       69.61      6.84 o 
 -15   4   2      427.49      459.39     15.85 o 
 -14   4   2       75.83       65.19      5.55 o 
 -13   4   2      244.32      235.14      8.47 o 
 -12   4   2       84.88       69.73      6.58 o 
 -11   4   2       41.67       33.42      3.52 o 
 -10   4   2        7.32        7.82      2.11 o 
  -9   4   2       95.20      109.97      7.66 o 
  -8   4   2       46.47       47.16      2.87 o 
  -7   4   2        6.97        9.74      2.25 o 
  -6   4   2       32.06       40.99      3.87 o 
  -5   4   2      218.51      219.27     10.43 o 
  -4   4   2      551.90      542.58     10.32 o 
  -3   4   2     1560.00     1468.25     25.71 o 
  -2   4   2       63.86       66.38      6.83 o 
  -1   4   2       93.32       97.05      3.93 o 
   0   4   2       87.54       69.61      3.47 o 
   1   4   2      221.18      218.39      7.19 o 
   2   4   2     1023.97     1125.78     26.64 o 
   3   4   2      251.02      229.26      6.16 o 
   4   4   2      245.21      250.52      6.08 o 
   5   4   2       47.87       53.16      2.45 o 
   6   4   2       38.46       39.18      2.68 o 
   7   4   2       57.93       63.53      4.47 o 
   8   4   2       68.88       83.04      7.33 o 
   9   4   2       17.12       16.31      2.84 o 
  10   4   2       15.65       18.21      3.65 o 
  11   4   2       28.81       33.51      3.42 o 
  12   4   2      403.21      436.92     17.37 o 
  13   4   2      295.97      273.00      9.50 o 
  14   4   2      306.34      335.90     19.77 o 
  15   4   2       34.33       28.25      4.00 o 
  16   4   2       73.21       67.46      8.70 o 
  17   4   2        0.36        2.24      2.67 o 
  18   4   2        8.51       10.84      3.11 o 
  19   4   2        7.13        9.30      3.75 o 
  20   4   2       13.71       13.05      3.57 o 
  21   4   2        5.21        6.75      2.90 o 
  22   4   2        3.96        7.32      3.16 o 
 -21   5   2       13.97       29.88      6.41 o 
 -20   5   2       14.26       10.92      6.73 o 
 -19   5   2       48.88       49.47     24.40 o 
 -18   5   2        4.91        7.02      3.56 o 
 -17   5   2        5.56       16.39      3.38 o 
 -16   5   2        2.95        6.07      2.56 o 
 -15   5   2        1.43        3.92      4.43 o 
 -14   5   2       39.36       41.69      5.13 o 
 -13   5   2        9.28       10.27      2.53 o 
 -12   5   2        3.74        5.73      1.92 o 
 -11   5   2        2.93        3.06      1.85 o 
 -10   5   2       12.13       11.41      2.60 o 
  -9   5   2        7.06        7.28      1.41 o 
  -8   5   2       23.84       16.82      2.93 o 
  -7   5   2       10.54        8.28      1.93 o 
  -6   5   2       14.60       12.06      2.44 o 
  -5   5   2       61.02       64.03      3.61 o 
  -4   5   2      131.85       96.95      9.49 o 
  -3   5   2      111.43      116.38      5.61 o 
  -2   5   2       17.72       11.52      1.78 o 
  -1   5   2       10.34       16.49      3.01 o 
   0   5   2       17.82       16.63      3.02 o 
   1   5   2       14.79       13.30      2.23 o 
   2   5   2      102.70      113.35      5.95 o 
   3   5   2       33.83       26.19      2.17 o 
   4   5   2       67.12       63.51      3.33 o 
   5   5   2       30.55       22.20      3.38 o 
   6   5   2       12.37        8.43      4.45 o 
   7   5   2       39.32       47.31      4.56 o 
   8   5   2       10.41       20.27      3.91 o 
   9   5   2        3.45       13.10      3.04 o 
  10   5   2       20.66       20.06      4.37 o 
  11   5   2        5.37       16.65      4.22 o 
  12   5   2        6.72       13.51      3.86 o 
  13   5   2       33.65       22.09      4.36 o 
  14   5   2        8.76       10.69      3.13 o 
  15   5   2        0.03        8.72      4.26 o 
  16   5   2        1.65       14.74      4.29 o 
  17   5   2        2.16       13.12      3.94 o 
  18   5   2       20.10       16.93      5.77 o 
  19   5   2        2.23        4.71      2.23 o 
  20   5   2        0.20        8.75      4.05 o 
 -19   6   2        6.39       20.43      6.81 o 
 -18   6   2        3.63       11.10     14.37 o 
 -17   6   2       12.47       11.00      5.44 o 
 -16   6   2       31.06       39.03      7.89 o 
 -15   6   2      401.28      373.40     36.83 o 
 -14   6   2       71.83       61.09      4.90 o 
 -13   6   2      174.07      132.95     16.55 o 
 -12   6   2       56.32       51.14      5.94 o 
 -11   6   2       23.65       20.36      6.87 o 
 -10   6   2        1.73        6.01      3.72 o 
  -9   6   2        5.97        4.36      1.56 o 
  -8   6   2       87.33       74.25     10.12 o 
  -7   6   2        3.54       10.00      3.06 o 
  -6   6   2       23.16       26.84      5.26 o 
  -5   6   2      155.59      138.36     11.85 o 
  -4   6   2      330.31      287.17     12.09 o 
  -3   6   2      826.45      766.97     24.98 o 
  -2   6   2       53.95       63.58      3.90 o 
  -1   6   2       18.85       19.50      1.77 o 
   0   6   2       52.54       63.82      6.40 o 
   1   6   2       87.01       79.81      6.80 o 
   2   6   2      394.07      412.06     11.66 o 
   3   6   2      116.38      129.91     10.01 o 
   4   6   2       89.02       85.01      5.26 o 
   5   6   2       32.08       21.96     12.54 o 
   6   6   2       15.62       23.86      9.54 o 
   7   6   2       38.59       30.48      3.91 o 
   8   6   2        4.09        7.46      4.57 o 
   9   6   2        9.01        8.56      3.32 o 
  10   6   2        6.69       11.63      7.23 o 
  11   6   2       69.36       87.36     12.49 o 
  12   6   2      350.55      374.75     38.27 o 
  13   6   2      358.27      350.07     54.57 o 
  14   6   2      313.37      303.29     34.40 o 
  15   6   2       41.49       58.27     19.28 o 
  16   6   2       39.54       37.81      8.28 o 
  17   6   2        9.54        5.74      2.38 o 
  18   6   2        2.06       12.86      8.45 o 
 -16   7   2        6.21       10.60      4.20 o 
 -15   7   2        7.27       15.46      4.87 o 
 -14   7   2       12.84       14.00      6.80 o 
 -13   7   2       11.41       15.57      5.43 o 
 -12   7   2        1.02       28.57     11.44 o 
 -11   7   2       15.63       26.98      9.25 o 
 -10   7   2        4.56       13.63     16.19 o 
  -9   7   2       15.71       21.09     14.78 o 
  -8   7   2        1.64        3.02      2.31 o 
  -7   7   2        1.83       11.02      3.76 o 
  -6   7   2        2.69        6.27      2.36 o 
  -5   7   2        9.14       12.55      2.69 o 
  -4   7   2        9.21       21.36      3.80 o 
  -3   7   2       75.47       79.66      8.37 o 
  -2   7   2       19.09       22.01      5.85 o 
  -1   7   2       42.71       55.54      6.02 o 
   0   7   2       21.47       18.91      2.49 o 
   1   7   2       74.07       77.16     12.26 o 
   2   7   2       63.52       61.75      7.43 o 
   3   7   2        6.09        9.83      2.65 o 
   4   7   2       12.30       14.20      3.25 o 
   5   7   2       12.54        9.03      2.28 o 
   6   7   2        1.00        5.83      1.98 o 
   7   7   2        1.39        7.56      2.56 o 
   8   7   2       12.00        5.46      2.31 o 
   9   7   2        3.52       10.24      5.12 o 
  10   7   2       16.27       15.80      3.98 o 
  11   7   2        4.08        8.13      2.91 o 
  12   7   2       11.24        6.51      5.20 o 
  13   7   2        8.98       12.07      3.80 o 
  14   7   2        3.54        7.32      2.51 o 
  15   7   2        5.23        7.97      3.30 o 
 -11   8   2        0.04       12.78      6.21 o 
 -10   8   2        4.58       15.29      6.11 o 
  -9   8   2       11.29       29.73      9.00 o 
  -8   8   2        7.64       20.02      8.26 o 
  -7   8   2       15.69       23.16     10.24 o 
  -6   8   2       10.65       10.97     14.64 o 
  -5   8   2       28.16       35.75     10.84 o 
  -4   8   2       70.02       75.87     15.45 o 
  -3   8   2      201.49      256.89     65.13 o 
  -2   8   2       32.05       19.41      7.80 o 
  -1   8   2        3.46        7.04      8.35 o 
   0   8   2       12.73       15.10      5.01 o 
   1   8   2       21.81       11.89      4.78 o 
   2   8   2       81.95       78.32     10.01 o 
   3   8   2       10.72        7.49      2.23 o 
   4   8   2        9.92       16.20      3.71 o 
   5   8   2        1.67        7.71      3.34 o 
   6   8   2        0.25        7.37      4.12 o 
   7   8   2       15.60       17.66      3.41 o 
   8   8   2       15.59       14.29      2.93 o 
   9   8   2        2.01        9.70      8.83 o 
  10   8   2       10.98        8.02      2.75 o 
 -25   1   3       11.73       16.74      7.38 o 
 -24   1   3        3.16        7.19      3.32 o 
 -23   1   3        5.75        9.64     11.05 o 
 -22   1   3       20.97       20.06      3.77 o 
 -21   1   3        8.66       17.89      4.12 o 
 -20   1   3        7.44       12.17      3.26 o 
 -19   1   3       18.30        9.84      3.21 o 
 -18   1   3      108.90      106.96     10.74 o 
 -17   1   3      239.52      245.03     11.15 o 
 -16   1   3       28.87       24.95      2.33 o 
 -15   1   3       48.43       52.05      6.32 o 
 -14   1   3      122.35      108.10      7.23 o 
 -13   1   3      130.84      125.94      6.90 o 
 -12   1   3       43.73       55.22      4.18 o 
 -11   1   3      499.61      492.38     33.52 o 
 -10   1   3      190.43      187.80      5.07 o 
  -9   1   3      112.26      115.12      5.92 o 
  -8   1   3      203.17      192.69      5.98 o 
  -7   1   3        7.88        5.05      2.46 o 
  -6   1   3       78.42       68.64      3.51 o 
  -5   1   3      145.03      133.44      3.14 o 
  -4   1   3      296.67      322.16      9.37 o 
  -3   1   3       50.30       52.76      4.10 o 
  -2   1   3      173.95      203.85      3.81 o 
  -1   1   3     1501.17     1603.17     20.08 o 
   0   1   3     2014.02     2165.61     42.14 o 
   1   1   3      115.04      144.60      5.32 o 
   2   1   3      184.10      196.00      6.34 o 
   3   1   3       37.39       48.77      3.49 o 
   4   1   3      171.44      170.52      4.63 o 
   5   1   3       18.48       21.96      2.20 o 
   6   1   3       19.51       21.23      2.90 o 
   7   1   3      164.76      163.85      6.23 o 
   8   1   3      162.43      170.14      6.32 o 
   9   1   3      132.67      178.03      8.12 o 
  10   1   3      296.99      294.53     16.94 o 
  11   1   3      184.74      171.67      8.89 o 
  12   1   3      141.46      147.95     11.37 o 
  13   1   3       92.67       94.08      7.19 o 
  14   1   3       71.63       73.57      4.89 o 
  15   1   3       48.30       57.50      5.66 o 
  16   1   3      358.43      329.28     28.12 o 
  17   1   3       66.40       46.26      5.28 o 
  18   1   3        5.58       13.51      3.64 o 
  19   1   3        4.34        2.52      5.90 o 
  20   1   3       17.91       18.05      6.39 o 
  21   1   3       12.33        6.81      2.98 o 
  22   1   3        3.55        5.07      3.97 o 
  23   1   3        1.11        5.18      2.98 o 
 -24   2   3        2.65       16.64      5.12 o 
 -23   2   3        8.67        9.87      3.82 o 
 -22   2   3       95.04       94.56     14.96 o 
 -21   2   3       53.14       58.81      4.93 o 
 -20   2   3       36.74       28.48      4.56 o 
 -19   2   3        4.19        4.68      5.82 o 
 -18   2   3       24.69       16.87      6.50 o 
 -17   2   3       79.58       79.63      6.85 o 
 -16   2   3       24.29       16.29      4.80 o 
 -15   2   3       16.58       18.30      5.68 o 
 -14   2   3      106.14      107.89      5.37 o 
 -13   2   3      215.14      219.88      9.96 o 
 -12   2   3      145.97      133.03      9.91 o 
 -11   2   3      247.25      252.99      9.92 o 
 -10   2   3       92.56       97.37      7.95 o 
  -9   2   3      114.63      122.34      7.57 o 
  -8   2   3      168.39      151.51      8.26 o 
  -7   2   3       45.30       39.05      4.81 o 
  -6   2   3      213.53      182.10      6.83 o 
  -5   2   3       10.08       15.15      2.40 o 
  -4   2   3      101.52       99.95      5.72 o 
  -3   2   3       35.58       38.13      2.93 o 
  -2   2   3      173.61      174.60      4.56 o 
  -1   2   3      414.32      384.25     11.01 o 
   0   2   3      538.17      526.85     10.75 o 
   1   2   3       98.60      107.45      5.84 o 
   2   2   3       11.32       12.19      2.46 o 
   3   2   3       93.59       97.66      4.45 o 
   4   2   3       21.06       19.46      2.10 o 
   5   2   3      109.84      119.65      5.50 o 
   6   2   3      124.63      106.65      7.11 o 
   7   2   3       84.51       86.66      6.05 o 
   8   2   3       71.01       87.08      6.35 o 
   9   2   3       50.23       55.67      6.32 o 
  10   2   3      421.37      438.23     31.88 o 
  11   2   3      340.20      350.12     31.12 o 
  12   2   3      234.39      239.96     18.16 o 
  13   2   3       14.17       11.06      7.07 o 
  14   2   3       14.01       23.55      7.38 o 
  15   2   3        2.07        3.50      3.55 o 
  16   2   3       99.48       89.01      7.74 o 
  17   2   3       17.60       11.15      2.98 o 
  18   2   3       16.90       17.63      3.44 o 
  19   2   3       31.87       29.46      5.11 o 
  20   2   3       20.05       23.93      5.82 o 
  21   2   3       39.07       35.06      9.71 o 
  22   2   3       15.82        7.62      6.06 o 
  23   2   3        2.40        9.23      3.42 o 
 -23   3   3       19.60       22.76     15.34 o 
 -22   3   3       43.18       51.59     12.21 o 
 -21   3   3       43.66       58.77     10.25 o 
 -20   3   3        3.08       12.76      3.72 o 
 -19   3   3        3.06        5.51      4.50 o 
 -18   3   3        8.44       21.60      3.58 o 
 -17   3   3      109.43      110.44     13.11 o 
 -16   3   3       26.75       22.30      3.26 o 
 -15   3   3       29.59       25.38      5.83 o 
 -14   3   3       84.16       86.40      6.78 o 
 -13   3   3      124.46      119.70      7.66 o 
 -12   3   3       70.46       71.71     28.16 o 
 -11   3   3      120.15      113.11      9.93 o 
 -10   3   3       44.40       48.65      6.06 o 
  -9   3   3       55.38       45.72     11.88 o 
  -8   3   3      232.45      242.47     13.98 o 
  -7   3   3       77.79      100.98      8.35 o 
  -6   3   3      249.38      258.43     17.65 o 
  -5   3   3      538.97      607.88     21.35 o 
  -4   3   3       51.43       59.54      6.29 o 
  -3   3   3       11.11       13.68      3.01 o 
  -2   3   3      146.49      149.10      4.81 o 
  -1   3   3      120.55      132.95      6.70 o 
   0   3   3      172.27      176.08      4.83 o 
   1   3   3      152.71      169.94      4.78 o 
   2   3   3       22.30       30.38      2.86 o 
   3   3   3      199.01      193.10      4.84 o 
   4   3   3      336.79      329.50      8.12 o 
   5   3   3      292.38      328.13     19.74 o 
   6   3   3      273.78      293.37     11.24 o 
   7   3   3       57.60       54.75      3.70 o 
   8   3   3       87.31       89.45      5.89 o 
   9   3   3       30.50       30.15      2.93 o 
  10   3   3      110.44      105.21      6.72 o 
  11   3   3      197.58      179.95      8.09 o 
  12   3   3      135.59      124.61      6.70 o 
  13   3   3       32.35       56.83     12.97 o 
  14   3   3       25.60       23.06      4.61 o 
  15   3   3       14.35       13.07      3.14 o 
  16   3   3      125.86      112.52     13.47 o 
  17   3   3        1.27        8.52      2.92 o 
  18   3   3        2.86        8.57      3.37 o 
  19   3   3       12.21        7.37      2.65 o 
  20   3   3       25.18       28.72      7.42 o 
  21   3   3       13.72        7.10      2.69 o 
  22   3   3       29.11       13.10      9.02 o 
 -22   4   3       57.62       43.58     11.18 o 
 -21   4   3       36.11       35.17     22.60 o 
 -20   4   3       22.32       16.95      5.87 o 
 -19   4   3        6.14        8.34      6.99 o 
 -18   4   3       15.61       35.35      8.72 o 
 -17   4   3       62.56       44.64      7.39 o 
 -16   4   3       41.17       30.83      5.64 o 
 -15   4   3       12.43       19.38      5.23 o 
 -14   4   3       51.63       53.62      7.29 o 
 -13   4   3      102.07      108.64     22.83 o 
 -12   4   3       70.69       79.66      7.80 o 
 -11   4   3      116.85      123.11     15.94 o 
 -10   4   3       61.51       55.33     11.00 o 
  -9   4   3       19.82       20.40      5.51 o 
  -8   4   3       71.96       61.12      6.49 o 
  -7   4   3       21.41       33.46      5.25 o 
  -6   4   3      104.33      100.46     14.88 o 
  -5   4   3        9.15        5.90      2.34 o 
  -4   4   3       57.31       53.12      4.57 o 
  -3   4   3       15.61       17.10      2.77 o 
  -2   4   3       43.21       53.78      3.39 o 
  -1   4   3      119.41      112.15      4.73 o 
   0   4   3      166.73      150.89      5.70 o 
   1   4   3       25.21       33.62      3.00 o 
   2   4   3       12.61       12.08      3.32 o 
   3   4   3       48.63       42.44      4.38 o 
   4   4   3       41.08       39.33      4.47 o 
   5   4   3       75.91       67.39      4.88 o 
   6   4   3       45.06       58.58      4.33 o 
   7   4   3       54.12       42.20      3.48 o 
   8   4   3       20.06       27.08      4.05 o 
   9   4   3       34.18       28.08      3.50 o 
  10   4   3      225.35      229.92      8.04 o 
  11   4   3      207.04      235.71     15.58 o 
  12   4   3      174.18      188.36     13.07 o 
  13   4   3        7.41        6.94      6.16 o 
  14   4   3       17.13       19.25      2.87 o 
  15   4   3        6.93       10.64      3.72 o 
  16   4   3       78.00       60.04      9.57 o 
  17   4   3        9.46        9.42      2.46 o 
  18   4   3        4.98       18.12      5.35 o 
  19   4   3       12.30       17.43      4.76 o 
  20   4   3        7.77        8.39      6.00 o 
 -20   5   3       29.70       51.38     16.67 o 
 -19   5   3        1.68       14.06      6.53 o 
 -18   5   3       13.37       10.79      4.17 o 
 -17   5   3       18.85       19.30     12.64 o 
 -16   5   3       58.29       28.91     13.60 o 
 -15   5   3       11.71        9.07      3.75 o 
 -14   5   3       37.07       48.54      7.99 o 
 -13   5   3       71.03       88.12     11.70 o 
 -12   5   3       92.89       73.99     11.60 o 
 -11   5   3       22.38       38.65      6.15 o 
 -10   5   3        9.42       20.24      5.26 o 
  -9   5   3       21.35       23.43      6.43 o 
  -8   5   3      105.40      102.01      6.81 o 
  -7   5   3      158.76      195.49     21.51 o 
  -6   5   3      709.75      712.98     18.12 o 
  -5   5   3      966.48     1004.97     28.84 o 
  -4   5   3      174.95      175.11      5.56 o 
  -3   5   3       39.19       35.72      4.29 o 
  -2   5   3       89.59       94.89      4.77 o 
  -1   5   3       24.02       19.46      3.60 o 
   0   5   3       12.57       10.35      2.70 o 
   1   5   3       93.14       73.27      6.09 o 
   2   5   3      185.20      178.11     16.32 o 
   3   5   3      241.46      225.97     14.54 o 
   4   5   3      372.02      380.71     12.22 o 
   5   5   3      460.25      474.52     10.00 o 
   6   5   3      318.50      318.90      9.94 o 
   7   5   3        2.48        8.51      2.45 o 
   8   5   3       39.62       22.32      4.87 o 
   9   5   3       11.73       13.79      2.36 o 
  10   5   3       64.98       63.49      6.79 o 
  11   5   3      163.78      182.41     23.05 o 
  12   5   3       60.68       55.41      7.28 o 
  13   5   3        8.27       14.28      4.03 o 
  14   5   3       16.42       19.97      8.04 o 
  15   5   3       48.18       34.11      5.35 o 
  16   5   3       12.87       12.92      5.45 o 
  17   5   3        8.78       15.53      9.93 o 
  18   5   3       12.77       16.47      3.62 o 
  19   5   3       19.59       27.92     17.35 o 
 -17   6   3        9.63       25.64     10.95 o 
 -16   6   3       14.85       29.34     10.21 o 
 -15   6   3        0.91       17.27      9.64 o 
 -14   6   3        8.64       15.02      5.84 o 
 -13   6   3        4.00        3.84      3.04 o 
 -12   6   3       29.71       33.67      7.24 o 
 -11   6   3        5.55       20.51     10.68 o 
 -10   6   3        6.33       13.92      3.74 o 
  -9   6   3       17.00       15.83      3.88 o 
  -8   6   3        7.51        8.10      3.38 o 
  -7   6   3        3.13        8.40      3.89 o 
  -6   6   3        3.30        6.70      1.57 o 
  -5   6   3        4.93       13.15      3.47 o 
  -4   6   3       11.10       14.68      2.48 o 
  -3   6   3        1.55        5.47      3.06 o 
  -2   6   3        2.27        8.07      1.95 o 
  -1   6   3        6.94       12.45      2.46 o 
   0   6   3        9.42       20.98      2.81 o 
   1   6   3        1.04        8.14      2.34 o 
   2   6   3        6.91       11.62      2.30 o 
   3   6   3       10.85       10.52      3.33 o 
   4   6   3        4.34       10.11      2.70 o 
   5   6   3        5.06        6.19      2.44 o 
   6   6   3        6.23        7.38      4.42 o 
   7   6   3        4.40        8.52      4.35 o 
   8   6   3        9.85        9.92      2.91 o 
   9   6   3        3.79       12.36      6.16 o 
  10   6   3        6.80        9.38      2.98 o 
  11   6   3        9.78       16.58      4.22 o 
  12   6   3        3.53        7.60      2.89 o 
  13   6   3        7.34        8.80      3.00 o 
  14   6   3        2.24        8.92      6.85 o 
  15   6   3        4.65        4.88      2.82 o 
  16   6   3        4.52       12.74      3.01 o 
 -14   7   3        5.28        5.23      5.47 o 
 -13   7   3       17.66       19.92      7.87 o 
 -12   7   3       46.32       57.14     12.08 o 
 -11   7   3       24.39       54.45     18.33 o 
 -10   7   3        0.12        8.72      5.16 o 
  -9   7   3        4.18       11.76      6.00 o 
  -8   7   3       43.08       37.29     10.77 o 
  -7   7   3       73.02       71.60      6.32 o 
  -6   7   3      323.55      319.18     16.32 o 
  -5   7   3      323.36      328.24     24.77 o 
  -4   7   3      139.18      127.17     12.44 o 
  -3   7   3        8.97       12.34      2.48 o 
  -2   7   3       42.98       44.83      5.45 o 
  -1   7   3       10.01        7.84      4.25 o 
   0   7   3        0.47       12.65      2.90 o 
   1   7   3       18.57       20.93      3.63 o 
   2   7   3       54.52       48.11      6.71 o 
   3   7   3       72.79       70.32      9.94 o 
   4   7   3       57.53       48.56      4.62 o 
   5   7   3      145.54      167.76     10.45 o 
   6   7   3       98.39       95.91      7.04 o 
   7   7   3        3.40       12.92      3.84 o 
   8   7   3        6.37       12.28      3.63 o 
   9   7   3        8.48       12.12      3.56 o 
  10   7   3       61.15       51.98     10.84 o 
  11   7   3       79.54       66.21     13.09 o 
  12   7   3       14.03       15.32      4.10 o 
  13   7   3        3.62       13.56      2.87 o 
  -8   8   3        4.07       17.59      9.85 o 
  -7   8   3        9.35       28.99     10.91 o 
  -6   8   3       12.27       25.04      8.55 o 
  -5   8   3        4.86        4.06      5.33 o 
  -4   8   3        0.35        6.00      5.54 o 
  -3   8   3        1.05       14.20      5.61 o 
  -2   8   3        5.28       10.88      7.73 o 
  -1   8   3        0.01       59.25     11.34 o 
   0   8   3        2.61        3.70      8.05 o 
   1   8   3        6.10       14.06      3.13 o 
   2   8   3        0.34        8.88      2.92 o 
   3   8   3        0.84        7.87      2.53 o 
   4   8   3        0.18        9.58      5.11 o 
   5   8   3       10.85       16.23      6.12 o 
   6   8   3       24.63       27.55      5.56 o 
   7   8   3        4.14        8.85      2.45 o 
 -23   0   4       35.93       32.31      9.00 o 
 -22   0   4        9.91        9.34      4.22 o 
 -21   0   4       20.63       16.11      4.89 o 
 -20   0   4        8.71       16.98      3.67 o 
 -19   0   4       52.33       54.93      7.95 o 
 -18   0   4       96.33      104.13     18.50 o 
 -17   0   4       59.45       61.73     10.10 o 
 -16   0   4       22.20       23.43      5.06 o 
 -15   0   4       25.86       27.10      7.07 o 
 -14   0   4       48.80       55.46     12.31 o 
 -13   0   4      300.87      328.67     12.69 o 
 -12   0   4      432.31      465.87     22.97 o 
 -11   0   4      394.07      408.77     20.18 o 
 -10   0   4      314.15      287.97     19.25 o 
  -9   0   4      113.23       79.30      5.59 o 
  -8   0   4      240.85      228.43     13.70 o 
  -7   0   4      160.84      138.63      6.78 o 
  -6   0   4       10.00        9.95      1.91 o 
  -5   0   4       24.02       24.63      2.52 o 
  -4   0   4       86.47       82.90      6.79 o 
  -3   0   4      258.02      246.71      7.97 o 
  -2   0   4      314.98      334.27     16.94 o 
  -1   0   4     1477.79     1714.77     48.37 o 
   0   0   4      317.51      324.53     10.51 o 
   1   0   4       93.74       91.18      5.32 o 
   2   0   4      143.52      140.42     13.77 o 
   3   0   4       14.87       12.92      3.87 o 
   4   0   4        7.05       12.56      4.47 o 
   5   0   4       49.98       47.49      5.80 o 
   6   0   4       77.17       64.36     11.95 o 
   7   0   4      135.73      172.12     11.41 o 
   8   0   4      223.53      247.23     18.60 o 
   9   0   4     1391.22     1458.06    121.65 o 
  10   0   4      737.65      806.86     30.30 o 
  11   0   4       90.95       70.34      5.92 o 
  12   0   4      195.61      186.60     15.11 o 
  13   0   4       26.46       29.48      7.22 o 
  14   0   4       11.80       10.01      3.85 o 
  15   0   4       44.87       52.59      9.04 o 
  16   0   4       11.52       10.31      4.87 o 
  17   0   4       32.30       30.69      9.04 o 
  18   0   4       15.44        9.71      4.31 o 
  19   0   4       19.33       41.92     11.26 o 
  20   0   4       17.28       28.53     10.95 o 
  21   0   4       21.46       15.15      5.37 o 
 -23   1   4        8.31       18.57      5.69 o 
 -22   1   4        2.09       19.51      5.03 o 
 -21   1   4        2.50        6.33      4.18 o 
 -20   1   4        4.66        9.76      3.71 o 
 -19   1   4        3.73        6.52      2.55 o 
 -18   1   4       10.08       14.74      3.05 o 
 -17   1   4        3.56        9.83      2.60 o 
 -16   1   4       16.05       24.77      3.55 o 
 -15   1   4       11.73       16.82      3.98 o 
 -14   1   4       12.53        6.96      3.12 o 
 -13   1   4       11.95       14.63      1.53 o 
 -12   1   4       82.15       78.01      5.64 o 
 -11   1   4       66.78       58.20      5.31 o 
 -10   1   4       22.30       16.96      4.46 o 
  -9   1   4       11.84       10.33      2.53 o 
  -8   1   4       61.80       54.80      2.86 o 
  -7   1   4      128.31      118.24      6.77 o 
  -6   1   4       64.74       69.34      3.68 o 
  -5   1   4       40.95       38.28      2.22 o 
  -4   1   4       68.53       72.85      5.22 o 
  -3   1   4       83.42       73.56      5.67 o 
  -2   1   4       24.85       26.79      4.00 o 
  -1   1   4       15.77       13.14      4.34 o 
   0   1   4       34.51       36.56      4.22 o 
   1   1   4       16.97       18.56      2.03 o 
   2   1   4       86.56       87.60      4.00 o 
   3   1   4      124.20      116.19      4.63 o 
   4   1   4       39.87       28.52      4.86 o 
   5   1   4       14.19       11.57      2.09 o 
   6   1   4       45.10       46.60      3.72 o 
   7   1   4       14.28       14.79      3.06 o 
   8   1   4        4.35       12.09      2.29 o 
   9   1   4       94.34       89.00     10.22 o 
  10   1   4       55.45       55.50      7.07 o 
  11   1   4       24.85       21.27      7.19 o 
  12   1   4        5.82       10.41      6.17 o 
  13   1   4       13.25       14.21      5.87 o 
  14   1   4       26.57       23.95      7.55 o 
  15   1   4       18.51       17.39      6.57 o 
  16   1   4        6.40       13.77      3.24 o 
  17   1   4        2.11        7.03      2.51 o 
  18   1   4        3.66        2.84      2.20 o 
  19   1   4        2.55        5.52      2.41 o 
  20   1   4        4.85        5.74      3.02 o 
  21   1   4        0.62        3.15      2.65 o 
 -22   2   4        7.64       10.75      3.75 o 
 -21   2   4        9.61        9.26      5.46 o 
 -20   2   4        2.87        3.83      3.04 o 
 -19   2   4       19.55       21.37     12.06 o 
 -18   2   4       68.08       74.74     10.14 o 
 -17   2   4       31.24       27.68     12.50 o 
 -16   2   4       10.68        8.98      3.36 o 
 -15   2   4       16.37       26.85      5.78 o 
 -14   2   4       32.36       39.05      7.32 o 
 -13   2   4       89.77       92.86      7.74 o 
 -12   2   4      285.52      311.72     11.00 o 
 -11   2   4      162.49      160.58      7.92 o 
 -10   2   4      175.66      190.87     11.83 o 
  -9   2   4       18.19       29.80      9.51 o 
  -8   2   4      233.44      236.97     14.66 o 
  -7   2   4      266.01      232.47     15.73 o 
  -6   2   4       10.23       18.19      3.64 o 
  -5   2   4       42.74       43.03      8.97 o 
  -4   2   4       37.22       32.09      4.91 o 
  -3   2   4       83.25       81.25      4.14 o 
  -2   2   4      167.42      182.35      7.69 o 
  -1   2   4      607.84      643.42     26.04 o 
   0   2   4      207.80      222.97      8.97 o 
   1   2   4       34.79       32.75      3.11 o 
   2   2   4       60.41       59.77      5.71 o 
   3   2   4       16.60       21.71      3.39 o 
   4   2   4       36.57       42.56      3.79 o 
   5   2   4       71.03       72.94      6.40 o 
   6   2   4       84.23       79.23      9.40 o 
   7   2   4      137.14      131.65     11.85 o 
   8   2   4       70.64       53.96      4.70 o 
   9   2   4      673.68      713.75     30.07 o 
  10   2   4      401.95      404.78     14.93 o 
  11   2   4       34.21       44.84     10.50 o 
  12   2   4       86.80       98.75     10.10 o 
  13   2   4       20.81       18.63      3.65 o 
  14   2   4        8.26       17.20      3.99 o 
  15   2   4       25.85       20.58      8.89 o 
  16   2   4        9.15       13.08      3.47 o 
  17   2   4       21.43       17.71      3.60 o 
  18   2   4        5.07       13.72      3.34 o 
  19   2   4        6.50       19.86      4.90 o 
  20   2   4       10.08        9.78      3.18 o 
  21   2   4       16.75       22.52      8.38 o 
 -21   3   4        6.88       17.16      6.30 o 
 -20   3   4       10.38        5.78      3.31 o 
 -19   3   4        7.44       11.59      5.17 o 
 -18   3   4       27.51       20.74      7.75 o 
 -17   3   4       10.13       19.77      4.69 o 
 -16   3   4       51.13       53.21      9.87 o 
 -15   3   4       27.70       24.34      9.80 o 
 -14   3   4       24.68       17.61      6.41 o 
 -13   3   4       45.10       52.42     11.74 o 
 -12   3   4      181.55      245.53     10.70 o 
 -11   3   4      156.72      142.47     17.33 o 
 -10   3   4       36.41       37.51      8.03 o 
  -9   3   4       43.26       46.68      8.19 o 
  -8   3   4      208.97      203.46     10.13 o 
  -7   3   4      420.18      475.03     19.59 o 
  -6   3   4      206.40      233.25     14.32 o 
  -5   3   4      121.37      118.64     15.34 o 
  -4   3   4      128.01      145.21     13.71 o 
  -3   3   4      225.96      207.31      9.36 o 
  -2   3   4       56.61       61.67      4.31 o 
  -1   3   4       35.03       36.84      6.95 o 
   0   3   4       76.75       66.76      5.88 o 
   1   3   4       28.14       20.78      5.44 o 
   2   3   4      181.93      164.20     11.79 o 
   3   3   4      275.38      236.67     15.33 o 
   4   3   4      110.22      105.66      8.73 o 
   5   3   4       59.37       82.03     10.17 o 
   6   3   4       90.54       99.77      6.90 o 
   7   3   4       47.81       58.21      5.81 o 
   8   3   4        7.55       17.91      2.87 o 
   9   3   4      223.44      234.59     16.85 o 
  10   3   4      128.06      133.07     18.05 o 
  11   3   4       61.76       44.63      5.06 o 
  12   3   4        9.88       10.91      2.79 o 
  13   3   4       35.21       32.56      5.29 o 
  14   3   4       75.55       84.38      9.37 o 
  15   3   4       55.13       46.35      6.45 o 
  16   3   4       20.15       20.23      4.71 o 
  17   3   4        7.22       13.53      3.57 o 
  18   3   4        6.09        5.67      2.45 o 
  19   3   4        5.41        5.32      2.28 o 
  20   3   4       17.97       15.35      6.88 o 
 -20   4   4       10.04       22.21     10.24 o 
 -19   4   4        2.71       10.34      3.94 o 
 -18   4   4       23.56       13.97      5.42 o 
 -17   4   4        1.18       15.39      5.06 o 
 -16   4   4        7.77       10.94      3.11 o 
 -15   4   4        7.12       12.82      6.16 o 
 -14   4   4       24.34       21.80      5.06 o 
 -13   4   4       14.10       25.02      5.97 o 
 -12   4   4       97.31      108.81     16.44 o 
 -11   4   4        8.78       32.47     12.45 o 
 -10   4   4       29.11       23.31      6.32 o 
  -9   4   4       26.94       31.37      6.10 o 
  -8   4   4      184.05      169.90     10.93 o 
  -7   4   4      453.70      413.95     14.80 o 
  -6   4   4       23.11       35.37      5.99 o 
  -5   4   4       82.84       87.32      6.59 o 
  -4   4   4        2.27       11.75      6.52 o 
  -3   4   4        4.21        4.70      2.08 o 
  -2   4   4       29.80       20.94      3.68 o 
  -1   4   4       64.83       47.72      5.09 o 
   0   4   4       27.91       27.05      2.97 o 
   1   4   4       10.87        9.80      2.65 o 
   2   4   4       15.60       14.96      4.44 o 
   3   4   4       50.83       46.84      5.66 o 
   4   4   4      123.98      121.98      7.88 o 
   5   4   4      271.15      259.57      9.99 o 
   6   4   4       75.35       74.27      5.86 o 
   7   4   4      121.64      143.42      6.51 o 
   8   4   4        8.03       12.26      2.74 o 
   9   4   4       61.16       64.67      6.33 o 
  10   4   4       74.26       67.94      8.17 o 
  11   4   4       20.68       27.17      7.01 o 
  12   4   4        4.56        6.41      2.82 o 
  13   4   4       23.74       31.01      5.83 o 
  14   4   4       18.95       19.95      3.55 o 
  15   4   4       10.44        9.61      4.12 o 
  16   4   4       10.62        8.17      4.26 o 
  17   4   4        6.69        7.54      5.72 o 
  18   4   4        1.12       14.61      6.41 o 
 -18   5   4        3.16       21.27      6.51 o 
 -17   5   4        1.57        6.64      3.49 o 
 -16   5   4       10.42       22.60      6.69 o 
 -15   5   4        4.95        7.55      3.88 o 
 -14   5   4        3.37       15.98      4.48 o 
 -13   5   4       16.32       11.27      4.47 o 
 -12   5   4        6.32       11.94     10.35 o 
 -11   5   4       19.95       18.48      7.65 o 
 -10   5   4       10.82       12.51      3.14 o 
  -9   5   4       19.32       20.18      8.36 o 
  -8   5   4       24.24       18.67      7.82 o 
  -7   5   4       64.31       78.76     10.07 o 
  -6   5   4       43.41       40.01      4.76 o 
  -5   5   4       17.99       29.73      4.08 o 
  -4   5   4       11.94       12.31      2.93 o 
  -3   5   4       49.67       49.89      5.46 o 
  -2   5   4        7.82        7.48      1.71 o 
  -1   5   4        8.21       12.02      2.22 o 
   0   5   4       16.09       14.67      3.87 o 
   1   5   4       15.36       20.19      5.68 o 
   2   5   4       16.45       21.54      3.43 o 
   3   5   4       22.95       28.32      3.30 o 
   4   5   4       14.78       17.71      4.67 o 
   5   5   4        3.75        8.89      2.85 o 
   6   5   4        3.44        6.43      1.74 o 
   7   5   4        0.22       15.32      8.65 o 
   8   5   4        2.86        7.96      2.80 o 
   9   5   4       20.91       23.68      4.05 o 
  10   5   4        8.52       15.06      5.75 o 
  11   5   4        9.56       13.02      3.71 o 
  12   5   4        0.14       10.08      4.82 o 
  13   5   4        2.89        5.38      2.83 o 
  14   5   4       14.13       16.48      5.10 o 
  15   5   4        6.24        8.26      3.28 o 
  16   5   4        4.62        9.57      2.63 o 
 -15   6   4        2.01        8.09      5.76 o 
 -14   6   4        8.76       19.17      4.43 o 
 -13   6   4       54.60       56.13     12.81 o 
 -12   6   4       43.59       25.14     27.46 o 
 -11   6   4       17.32       24.35      7.29 o 
 -10   6   4        4.41        8.89      3.28 o 
  -9   6   4        9.95        8.95      3.19 o 
  -8   6   4       77.51       77.03      6.24 o 
  -7   6   4      282.13      273.73     25.64 o 
  -6   6   4       11.48       11.80      3.67 o 
  -5   6   4       45.40       38.82     10.28 o 
  -4   6   4        1.53        4.91      2.24 o 
  -3   6   4       16.52       20.93      3.61 o 
  -2   6   4        0.34        6.53      2.74 o 
  -1   6   4       10.07       12.33      2.63 o 
   0   6   4        5.45        5.22      2.05 o 
   1   6   4        0.20        7.00      2.52 o 
   2   6   4       25.11       14.30      2.41 o 
   3   6   4       52.10       48.60      9.00 o 
   4   6   4       98.09       86.57      9.09 o 
   5   6   4      245.64      225.10     21.37 o 
   6   6   4       33.82       44.63      4.72 o 
   7   6   4       46.38       53.39      5.42 o 
   8   6   4       10.60        7.83      3.88 o 
   9   6   4       10.74        7.85      4.71 o 
  10   6   4       17.41       17.75      4.69 o 
  11   6   4       26.71       28.45      6.06 o 
  12   6   4       12.16        7.37      3.85 o 
  13   6   4       10.54       44.70     33.07 o 
 -11   7   4       10.08       12.96     15.61 o 
 -10   7   4       23.27       22.76      6.63 o 
  -9   7   4        4.32       15.45      4.90 o 
  -8   7   4       36.92       36.09      4.52 o 
  -7   7   4       46.63       33.34      6.52 o 
  -6   7   4       20.94       20.08      5.84 o 
  -5   7   4        1.61        8.73      2.42 o 
  -4   7   4        3.25        4.92      3.68 o 
  -3   7   4       10.41        9.98      3.31 o 
  -2   7   4        9.33       14.69      3.69 o 
  -1   7   4        0.23       13.22      4.27 o 
   0   7   4        0.97        2.46      5.54 o 
   1   7   4        7.35       14.23      6.39 o 
   2   7   4       10.62        6.12      2.96 o 
   3   7   4        9.10        7.19      3.17 o 
   4   7   4       15.07       10.41      3.54 o 
   5   7   4       25.33       17.60      5.35 o 
   6   7   4       32.58       33.50      6.81 o 
   7   7   4       36.53       20.08      4.25 o 
   8   7   4        5.09        9.59      3.51 o 
   9   7   4       35.18       31.91      6.16 o 
 -21   1   5       39.66       29.58      7.09 o 
 -20   1   5       29.00       24.05      5.69 o 
 -19   1   5       55.35       59.16     10.82 o 
 -18   1   5       25.28       19.67     14.94 o 
 -17   1   5        1.91       15.47      4.45 o 
 -16   1   5       17.27       24.37      7.06 o 
 -15   1   5       14.89       12.07      3.06 o 
 -14   1   5        9.48       10.80      3.01 o 
 -13   1   5        9.63       12.99      3.10 o 
 -12   1   5        7.38        5.92      2.14 o 
 -11   1   5      141.65      107.70      7.46 o 
 -10   1   5      832.42      815.95     38.45 o 
  -9   1   5      994.37     1040.31     27.69 o 
  -8   1   5      205.61      165.86      8.14 o 
  -7   1   5       76.75       59.94      6.34 o 
  -6   1   5       66.75       75.73      5.22 o 
  -5   1   5      104.19      100.78      4.60 o 
  -4   1   5       43.25       46.56      2.96 o 
  -3   1   5       43.89       37.47      4.25 o 
  -2   1   5       21.08       17.00      2.46 o 
  -1   1   5       14.05       10.11      3.16 o 
   0   1   5       26.61       20.24      4.52 o 
   1   1   5       12.38       11.84      2.70 o 
   2   1   5       58.20       51.74      4.66 o 
   3   1   5      114.26      118.21      6.45 o 
   4   1   5      141.43      124.71      9.38 o 
   5   1   5       73.51       81.34      6.90 o 
   6   1   5       28.81       24.72      4.44 o 
   7   1   5     1257.29     1316.88     45.33 o 
   8   1   5      623.17      609.40     25.35 o 
   9   1   5       19.53       13.16      2.84 o 
  10   1   5       27.13       26.22      6.85 o 
  11   1   5       14.37       15.82      3.81 o 
  12   1   5       28.78       31.34     13.05 o 
  13   1   5       13.48       12.24      4.36 o 
  14   1   5       12.39       15.78      3.49 o 
  15   1   5       10.49        7.02      2.49 o 
  16   1   5       17.58       21.10      5.42 o 
  17   1   5       28.37       36.53      7.40 o 
  18   1   5        1.81        5.47      2.69 o 
 -20   2   5        3.43       11.26      3.71 o 
 -19   2   5        4.21       19.25     10.96 o 
 -18   2   5        0.27       10.82      3.79 o 
 -17   2   5        5.68        9.73      3.62 o 
 -16   2   5        6.24        9.36      2.89 o 
 -15   2   5        0.34        8.56      3.61 o 
 -14   2   5       12.78       16.62      3.92 o 
 -13   2   5       11.35       18.47      3.88 o 
 -12   2   5        5.16       14.77      3.79 o 
 -11   2   5        9.24       10.74      5.79 o 
 -10   2   5       84.69       70.54      7.12 o 
  -9   2   5       64.69       57.98      4.71 o 
  -8   2   5       90.82       91.23      6.80 o 
  -7   2   5       97.02       96.39      9.87 o 
  -6   2   5       26.32       29.16      5.75 o 
  -5   2   5       70.66       43.33      6.17 o 
  -4   2   5       44.14       48.21      4.61 o 
  -3   2   5       90.38       90.62      4.32 o 
  -2   2   5       53.33       40.09      2.99 o 
  -1   2   5       32.69       39.33      5.80 o 
   0   2   5       76.56       78.28     11.42 o 
   1   2   5       24.83       27.38      5.28 o 
   2   2   5       65.21       55.42      8.60 o 
   3   2   5       70.57       59.72     10.07 o 
   4   2   5       22.28       22.50      4.76 o 
   5   2   5      126.91       99.83     13.49 o 
   6   2   5       40.69       25.47      5.46 o 
   7   2   5      111.77      132.34     12.28 o 
   8   2   5       90.87       92.92      9.08 o 
   9   2   5        9.78       18.52      3.98 o 
  10   2   5        0.80        9.03      3.99 o 
  11   2   5        4.87        9.32      3.55 o 
  12   2   5        5.16       15.24      4.28 o 
  13   2   5        4.29       10.06      2.93 o 
  14   2   5        4.13        7.65      5.06 o 
  15   2   5        8.34        7.01      3.80 o 
  16   2   5        4.08        7.03      4.09 o 
  17   2   5        2.15       10.34      6.07 o 
  18   2   5        6.62       15.62      3.60 o 
 -19   3   5       15.08       18.40      4.97 o 
 -18   3   5        8.83        9.65      3.54 o 
 -17   3   5        3.94       23.17      5.61 o 
 -16   3   5        0.53       10.89      4.26 o 
 -15   3   5       11.45        6.41      2.74 o 
 -14   3   5       57.37       61.23     13.69 o 
 -13   3   5        5.72       12.62      3.88 o 
 -12   3   5        8.47       13.85      3.93 o 
 -11   3   5       24.18       29.46      4.96 o 
 -10   3   5      123.76      141.05     16.95 o 
  -9   3   5      182.81      185.37     21.62 o 
  -8   3   5       81.07       68.27      7.12 o 
  -7   3   5        4.93       14.88      4.39 o 
  -6   3   5       60.51       51.85      5.51 o 
  -5   3   5       36.62       47.81      6.28 o 
  -4   3   5       69.23       65.53     11.48 o 
  -3   3   5       21.56       11.73      5.08 o 
  -2   3   5        7.38        4.33      3.85 o 
  -1   3   5        5.46        5.37      2.13 o 
   0   3   5       13.08       11.78      2.81 o 
   1   3   5        6.56       13.80      2.91 o 
   2   3   5       54.22       67.63     12.53 o 
   3   3   5       84.21       95.36      8.16 o 
   4   3   5       26.00       17.85      4.52 o 
   5   3   5       18.11       16.56      5.38 o 
   6   3   5       21.01       16.21      3.68 o 
   7   3   5      227.37      200.21     23.95 o 
   8   3   5       87.38       81.77     10.64 o 
   9   3   5        5.19        9.04      2.62 o 
  10   3   5       17.45       20.94      3.68 o 
  11   3   5       15.09       22.12      4.98 o 
  12   3   5       61.10       54.59      8.43 o 
  13   3   5        8.52        8.86      3.17 o 
  14   3   5        3.90        9.67      5.60 o 
  15   3   5       10.37        9.55      2.99 o 
  16   3   5        5.69       26.01      9.85 o 
  17   3   5        5.73       11.59      3.48 o 
 -17   4   5        4.12       11.90      3.21 o 
 -16   4   5        2.42       13.19      4.73 o 
 -15   4   5        1.38       14.06      4.38 o 
 -14   4   5       10.40       19.31      5.44 o 
 -13   4   5       10.49        6.17      6.35 o 
 -12   4   5        5.59       12.33      3.23 o 
 -11   4   5        5.49       13.91      3.36 o 
 -10   4   5       30.30       27.76      4.43 o 
  -9   4   5       43.77       44.70      6.26 o 
  -8   4   5       37.31       32.56      5.11 o 
  -7   4   5       51.46       50.87      6.59 o 
  -6   4   5       13.81       19.03      4.47 o 
  -5   4   5       31.63       33.37      5.73 o 
  -4   4   5       26.69       39.50      6.13 o 
  -3   4   5       45.70       42.19     11.74 o 
  -2   4   5       29.11       26.19      6.72 o 
  -1   4   5       13.77       13.79      2.36 o 
   0   4   5       41.33       42.38      7.01 o 
   1   4   5        6.03       10.80      2.25 o 
   2   4   5       55.65       41.86      5.98 o 
   3   4   5       38.78       25.81      3.50 o 
   4   4   5       19.59       18.39      3.03 o 
   5   4   5       50.74       57.86      5.92 o 
   6   4   5       16.74       20.14      4.62 o 
   7   4   5       79.54       86.92      8.52 o 
   8   4   5       42.24       50.37      5.36 o 
   9   4   5        5.53        6.37      2.50 o 
  10   4   5        0.45        2.95      1.63 o 
  11   4   5        6.25        7.66      2.38 o 
  12   4   5        2.68        2.99      1.60 o 
  13   4   5        5.23        9.64      2.59 o 
  14   4   5        1.93       16.56      4.06 o 
  15   4   5        6.42       11.66      3.14 o 
 -15   5   5       49.72       45.63      8.23 o 
 -14   5   5      156.11      194.68     15.80 o 
 -13   5   5       27.06       27.40      7.64 o 
 -12   5   5        7.52       11.63      5.12 o 
 -11   5   5        6.04       11.31      3.14 o 
 -10   5   5        6.02       11.44      4.73 o 
  -9   5   5        1.66        5.00      3.06 o 
  -8   5   5        5.55       13.16      3.36 o 
  -7   5   5       15.19       22.31      6.63 o 
  -6   5   5       39.30       40.72      7.48 o 
  -5   5   5       64.64       55.55      6.69 o 
  -4   5   5       51.55       45.18      9.44 o 
  -3   5   5        6.33        6.82      2.74 o 
  -2   5   5       21.69       23.52      3.85 o 
  -1   5   5        3.50        5.72      2.47 o 
   0   5   5       12.39       10.97      2.91 o 
   1   5   5       12.34        8.03      2.33 o 
   2   5   5       41.33       39.68      7.77 o 
   3   5   5       78.09       68.53      6.55 o 
   4   5   5        0.23        8.51      2.29 o 
   5   5   5       11.50       18.21      2.73 o 
   6   5   5       11.95        7.73      2.22 o 
   7   5   5        3.13        9.88      2.29 o 
   8   5   5        4.16        9.27      4.35 o 
   9   5   5        4.50        8.34      2.97 o 
  10   5   5       15.36       22.21      6.63 o 
  11   5   5       32.17       41.70     15.45 o 
  12   5   5      163.34      232.55     47.06 o 
  13   5   5       42.05       47.03     11.73 o 
 -11   6   5        0.68       12.12      3.59 o 
 -10   6   5        5.12       15.19      4.13 o 
  -9   6   5        5.45       14.90      6.07 o 
  -8   6   5        3.30        4.51      2.44 o 
  -7   6   5        0.42       11.06      3.22 o 
  -6   6   5        3.68       10.52      3.13 o 
  -5   6   5       11.31       12.36      3.70 o 
  -4   6   5        4.88       14.96      3.50 o 
  -3   6   5        1.43       14.47      5.33 o 
  -2   6   5        0.44        4.83      3.21 o 
  -1   6   5        0.15        9.69      3.32 o 
   0   6   5        1.78        7.86      3.09 o 
   1   6   5        2.66        4.80      2.45 o 
   2   6   5        1.38       10.18      4.27 o 
   3   6   5        4.89        2.87      3.15 o 
   4   6   5        4.30       15.69      5.47 o 
   5   6   5        4.50        4.80      4.48 o 
   6   6   5        6.15       10.89      4.03 o 
   7   6   5        6.37        9.66      2.58 o 
   8   6   5        6.87       17.33      4.44 o 
   9   6   5        8.08       15.08      6.08 o 
 -18   0   6       31.93       34.78     12.32 o 
 -17   0   6        5.61       11.94      5.51 o 
 -16   0   6        6.84       12.64      5.33 o 
 -15   0   6        0.22        9.32      6.00 o 
 -14   0   6        9.99       18.82      7.80 o 
 -13   0   6        1.26       11.76      7.10 o 
 -12   0   6      118.08      115.54     15.82 o 
 -11   0   6      339.36      337.62     55.26 o 
 -10   0   6      668.02      611.38     48.05 o 
  -9   0   6       17.43       15.53      3.53 o 
  -8   0   6       49.33       45.09     10.79 o 
  -7   0   6       22.44       15.66      4.14 o 
  -6   0   6       11.80       18.32      3.84 o 
  -5   0   6        9.79        7.46      2.81 o 
  -4   0   6       93.38       93.91     15.53 o 
  -3   0   6       45.20       53.48     18.63 o 
  -2   0   6       20.94       13.67      3.81 o 
  -1   0   6       14.67       17.89      5.40 o 
   0   0   6      118.74      110.74     22.19 o 
   1   0   6      119.51      115.21     19.15 o 
   2   0   6       14.36       14.47      4.30 o 
   3   0   6       11.45       17.45      5.31 o 
   4   0   6       11.58        6.99      4.73 o 
   5   0   6       29.54       15.24      6.09 o 
   6   0   6      141.79      157.41     30.28 o 
   7   0   6      248.04      228.45     26.51 o 
   8   0   6      207.28      207.20     24.31 o 
   9   0   6       86.90      107.14     18.12 o 
  10   0   6       47.92       56.77     19.99 o 
  11   0   6        6.02        5.14      4.04 o 
  12   0   6        7.05        7.55      2.87 o 
  13   0   6        6.17       10.05      3.47 o 
  14   0   6        4.41       12.51      4.45 o 
  15   0   6       12.48       15.68      7.13 o 
 -17   1   6        3.24       13.56      4.90 o 
 -16   1   6       12.53       10.55      5.42 o 
 -15   1   6        4.00       22.88      7.88 o 
 -14   1   6        2.46       20.46      7.17 o 
 -13   1   6        2.86       12.70      5.47 o 
 -12   1   6       29.13       25.24      8.25 o 
 -11   1   6       16.13       18.96      5.89 o 
 -10   1   6        3.04       12.72      5.05 o 
  -9   1   6       31.95       27.91      5.08 o 
  -8   1   6       23.10       17.34      6.14 o 
  -7   1   6       21.12       25.97      9.61 o 
  -6   1   6        1.91       10.39      3.59 o 
  -5   1   6       14.25        8.30      2.02 o 
  -4   1   6        9.54       10.27      2.43 o 
  -3   1   6        1.27        4.10      2.18 o 
  -2   1   6        2.12        6.56      1.85 o 
  -1   1   6        1.87       10.17      2.20 o 
   0   1   6        3.98        5.99      1.69 o 
   1   1   6        3.97       12.62      4.81 o 
   2   1   6        8.33       10.71      5.00 o 
   3   1   6       11.77       15.15      3.63 o 
   4   1   6        8.73       10.50      4.22 o 
   5   1   6       59.64       62.92      6.60 o 
   6   1   6       42.32       35.96     12.80 o 
   7   1   6       15.61       19.32      3.08 o 
   8   1   6        0.07        7.09      2.92 o 
   9   1   6        6.43        9.51      4.15 o 
  10   1   6       32.42       33.15      5.31 o 
  11   1   6        4.53        9.63      3.08 o 
  12   1   6        1.01        7.64      3.01 o 
  13   1   6        7.73        9.53      6.26 o 
  14   1   6        4.26        5.20      2.59 o 
  15   1   6        0.72        4.97      2.61 o 
 -16   2   6        7.01       17.57      7.26 o 
 -15   2   6        6.45       13.71      3.64 o 
 -14   2   6        1.54       10.27      5.95 o 
 -13   2   6        2.90       11.33      6.17 o 
 -12   2   6       49.52       58.69      8.41 o 
 -11   2   6      141.49      133.72     13.65 o 
 -10   2   6      294.78      283.58     15.69 o 
  -9   2   6        3.59        6.53      2.71 o 
  -8   2   6       34.82       28.91      5.84 o 
  -7   2   6        9.05       14.66      7.94 o 
  -6   2   6        2.18       10.81      3.03 o 
  -5   2   6        9.18       11.65      3.15 o 
  -4   2   6       33.05       21.97      4.59 o 
  -3   2   6       29.38       29.07      8.95 o 
  -2   2   6       10.12       15.95      5.09 o 
  -1   2   6       30.17       21.22      9.27 o 
   0   2   6       68.51       45.57      8.29 o 
   1   2   6       55.40       62.55      7.98 o 
   2   2   6       11.58       24.23      4.16 o 
   3   2   6       10.37       14.80      8.58 o 
   4   2   6        2.60        5.51      2.04 o 
   5   2   6       33.37       26.21      4.44 o 
   6   2   6       74.49       82.24      9.64 o 
   7   2   6      110.77      102.90     11.47 o 
   8   2   6       82.61       50.91      5.54 o 
   9   2   6       31.00       34.04      4.60 o 
  10   2   6       24.14       13.15      4.63 o 
  11   2   6        2.41       11.77      3.49 o 
  12   2   6        3.27        8.96      2.94 o 
  13   2   6        7.32       13.62      3.43 o 
  14   2   6        4.15       14.08     10.26 o 
 -15   3   6       10.53       19.58      5.06 o 
 -14   3   6       13.21       25.43      4.87 o 
 -13   3   6        5.16       12.26      3.28 o 
 -12   3   6       80.73       99.14     29.28 o 
 -11   3   6       62.25       92.49     12.11 o 
 -10   3   6        2.42       20.55      4.93 o 
  -9   3   6       86.78       91.35     13.15 o 
  -8   3   6       62.22       57.20      5.90 o 
  -7   3   6       66.92       56.60      5.74 o 
  -6   3   6        7.94       14.55      4.97 o 
  -5   3   6       25.60       27.56      4.78 o 
  -4   3   6       18.41       19.48      5.47 o 
  -3   3   6        1.97       12.17      4.10 o 
  -2   3   6        5.52       17.97      4.05 o 
  -1   3   6        5.60        7.08      4.72 o 
   0   3   6       10.85       12.97      2.96 o 
   1   3   6        9.57       17.53      4.05 o 
   2   3   6       23.70       22.65      4.60 o 
   3   3   6       23.13       17.54      3.73 o 
   4   3   6       30.99       21.39      7.08 o 
   5   3   6      187.60      184.14     12.92 o 
   6   3   6      116.88      119.06     25.83 o 
   7   3   6       40.80       27.63      5.53 o 
   8   3   6        0.72        7.10      4.79 o 
   9   3   6       26.16       22.14      6.87 o 
  10   3   6       88.65       80.34     22.44 o 
  11   3   6       13.99       11.29      3.35 o 
  12   3   6        4.55        9.88      3.76 o 
 -13   4   6       22.03       19.14      6.13 o 
 -12   4   6        2.26       13.60      4.44 o 
 -11   4   6        2.06        9.35      6.59 o 
 -10   4   6       22.99        9.97      5.96 o 
  -9   4   6       13.00       31.61     16.01 o 
  -8   4   6       16.06       17.84      4.61 o 
  -7   4   6       24.07       18.69      4.78 o 
  -6   4   6       57.60       60.88      8.38 o 
  -5   4   6       29.34       28.30      5.03 o 
  -4   4   6       17.75       33.48      5.97 o 
  -3   4   6        7.25        6.36      3.79 o 
  -2   4   6        2.06        7.07      3.72 o 
  -1   4   6       26.83       27.38      7.56 o 
   0   4   6       16.59       13.26      4.73 o 
   1   4   6        0.98        6.63      4.45 o 
   2   4   6       14.80       15.65      5.28 o 
   3   4   6       13.84       11.75      3.87 o 
   4   4   6       12.23       12.76      3.81 o 
   5   4   6       83.26       78.18      9.38 o 
   6   4   6       57.29       47.23      7.96 o 
   7   4   6        7.72        9.49      2.93 o 
   8   4   6       12.53       12.25      2.75 o 
   9   4   6        0.04        6.92      5.81 o 
  10   4   6        3.07       15.70      3.92 o 
  -9   5   6       12.91       13.02      6.30 o 
  -8   5   6        8.30       10.97      3.36 o 
  -7   5   6       10.97        9.65      3.22 o 
  -6   5   6        2.27       17.32      4.89 o 
  -5   5   6        2.12        4.28      2.71 o 
  -4   5   6        4.29       13.80      4.69 o 
  -3   5   6        1.22       12.48      4.67 o 
  -2   5   6        1.41       10.73      3.57 o 
  -1   5   6        2.45       15.89      6.81 o 
   0   5   6        0.69        5.06      2.45 o 
   1   5   6        1.17        9.08      2.71 o 
   2   5   6        2.37        6.41      2.99 o 
   3   5   6        0.71       10.29      2.90 o 
   4   5   6        6.41       11.67      4.11 o 
   5   5   6       33.57       30.15      6.16 o 
   6   5   6       16.43       13.10     10.28 o 
 -12   1   7       39.50       50.58     11.14 o 
 -11   1   7        3.82        4.71      4.02 o 
 -10   1   7       23.06       24.69      6.66 o 
  -9   1   7        0.39        8.54      4.41 o 
  -8   1   7        2.32       11.90      6.00 o 
  -7   1   7        0.49        6.43      3.72 o 
  -6   1   7        9.13        9.89      3.52 o 
  -5   1   7        8.39        8.66      5.82 o 
  -4   1   7        6.29       14.93      6.10 o 
  -3   1   7        5.18        8.61      3.62 o 
  -2   1   7      153.41      155.60     20.36 o 
  -1   1   7      112.33      107.29     20.70 o 
   0   1   7        1.70        2.24      1.58 o 
   1   1   7        1.43        6.43      2.23 o 
   2   1   7        8.66        6.01      2.35 o 
   3   1   7       12.98       24.69      7.05 o 
   4   1   7        8.21        6.46      2.22 o 
   5   1   7        2.90        7.83      3.06 o 
   6   1   7        7.96       17.03      4.77 o 
   7   1   7        3.81        6.23      2.75 o 
   8   1   7       24.33       17.82      4.10 o 
   9   1   7       83.74       79.11     12.84 o 
 -10   2   7        9.63       14.75      6.08 o 
  -9   2   7        7.64        9.22      4.53 o 
  -8   2   7       40.78       42.92      6.29 o 
  -7   2   7       35.24       25.87      4.28 o 
  -6   2   7        0.37        5.93      2.97 o 
  -5   2   7        9.56        9.70      4.99 o 
  -4   2   7        5.56        5.49      2.83 o 
  -3   2   7        1.46        9.67      9.87 o 
  -2   2   7        0.03        8.46      3.09 o 
  -1   2   7        4.05        6.61      9.69 o 
   0   2   7        1.42       11.38      3.26 o 
   1   2   7        0.05        6.72      5.98 o 
   2   2   7        8.97        8.28      2.88 o 
   3   2   7        3.46        8.44      3.61 o 
   4   2   7       20.90       15.48      3.68 o 
   5   2   7        7.39       10.16      3.19 o 
   6   2   7        7.65       19.86      4.00 o 
   7   2   7       19.33       17.13      4.85 o 
  -8   3   7       41.17       41.65     11.86 o 
  -7   3   7       24.29       31.45      6.27 o 
  -6   3   7        4.51       17.00      4.25 o 
  -5   3   7        7.64       11.15      3.30 o 
  -4   3   7        1.63        8.07      3.50 o 
  -3   3   7       13.22       28.70     12.21 o 
  -2   3   7       24.52       18.27      6.34 o 
  -1   3   7       16.99       19.54      4.07 o 
   0   3   7        2.95       10.50      6.09 o 
   1   3   7        2.73       10.10      3.23 o 
   2   3   7        6.41        6.46      4.28 o 
   3   3   7        6.84       10.03      3.23 o 
   4   3   7       55.02       57.36     10.02 o 
   5   3   7       19.92       23.52      5.26 o 
                                                 
